# Supplementary material for: Characterization of the yeast ionome: a genome-wide analysis of nutrient mineral and trace element homeostasis in Saccharomyces cerevisiae
Source: Genome Biol. 2005 Aug 30;6(9):R77. doi: 10.1186/gb-2005-6-9-r77 (PMC1242212; doi:10.1186/gb-2005-6-9-r77)
Supplement: Additional data file 1 — The mutant strains assayed in the first-pass (n = 1), second-pass (n = 3), and third-pass (n = 6) inductively coupled plasma-atomic emission spectroscopy (ICP-AES) analyses are listed. Genes identified by genome sequencing or other studies that were not analyzed are also listed. [file gb-2005-6-9-r77-S1.xls]

## Sheet: Genes Analyzed
First pass (n=1) samples	Second pass (n=3) samples	Third pass (n=6) samples	Genes not analyzed
YAL002W	YAL002W	YPL166W	YAL069W
YAL004W	YAL011W	YPL193W	YAL068W-A
YAL005C	YAL013W	YOL072W	YAL067W-A
YAL007C	YAL015C	YGR078C	YAL064W-B
YAL008W	YAL017W	YPL179W	YAL064W
YAL009W	YAL018C	YDR375C	YAL063C-A
YAL010C	YAL020C	YEL014C	YAL063C
YAL011W	YAL021C	YDR378C	YAL059C-A
YAL013W	YAL026C	YDR388W	YAL056C-A
YAL014C	YAL029C	YPL161C	YAL047W-A
YAL015C	YAL035W	YEL064C	YAL044W-A
YAL016W	YAL036C	YEL067C	YAL043C
YAL017W	YAL037W	YEL051W	YAL042C-A
YAL018C	YAL040C	YEL044W	YAL041W
YAL019W	YAL043C-A	YEL062W	YAL038W
YAL022C	YAL045C	YER072W	YAL037C-B
YAL022C-2	YAL061W	YER081W	YAL037C-A
YAL022C-3	YAL062W	YER007C-A	YAL034W-A
YAL023C	YAR002W	YER044C-A	YAL034C-B
YAL024C	YAR015W	YHL029C	YAL033W
YAL026C	YAR029W	YHL005C	YAL032C
YAL027W	YAR030C	YHL034C	YAL031W-A
YAL028W	YAR035W	YGR206W	YAL026C-A
YAL029C	YAR040C	YGR177C	YAL025C
YAL030W	YAR043C	YHR014W	YAL019W-A
YAL031C	YBL081W	YHR012W	YAL016C-B
YAL034C	YBL083C	YHR035W	YAL016C-A
YAL035W	YBL085W	YHR047C	YAL012W
YAL036C	YBL086C	YKL096W	YAL003W
YAL037W	YBL087C	YKL126W	YAL003W
YAL039C	YBL088C	YOR123C	YAL003W
YAL040C	YBL089W	YKL097C	YAL001C
YAL042W	YBL094C	YOR124C	YAL001C
YAL043C-a	YBR173C	YOR277C	YAL001C
YAL044C	YBR187W	YJL215C	YAR007C
YAL045C	YBR197C	YOR191W	YAR008W
YAL046C	YBR200W	YLR386W	YAR009C
YAL047C	YBR203W	YOR246C	YAR010C
YAL048C	YBR219C	YLR261C	YAR019W-A
YAL049C	YBR221C	YLR280C	YAR019C
YAL051W	YBR224W	YLR417W	YAR033W
YAL053W	YBR225W	YLR410W	YAR035C-A
YAL054C	YBR226C	YLR241W	YAR053W
YAL055W	YBR228W	YGL212W	YAR060C
YAL056W	YBR245C	YDR207C	YAR061W
YAL058C-A	YBR246W	YGL221C	YAR062W
YAL058W	YBR249C	YGL215W	YAR064W
YAL059W	YBR250W	YGL216W	YAR066W
YAL060W	YBR255W	YPL008W	YAR068W
YAL061W	YBR259W	YPR173C	YAR069C
YAL062W	YBR260C	YPL002C	YAR070C
YAL064C-A	YBR262C	YBL085W	YAR071W
YAL065C	YBR263W	YPR159W	YAR073W
YAL066W	YBR264C	YBL086C	YAR075W
YAL067C	YBR266C	YGL005C	YJL225W-A
YAL068C	YBR267W	YBL087C	YJL225C
YAR002C-A	YBR269C	YBL088C	YJL225C
YAR002W	YBR279W	YBL089W	YJL225C
YAR003W	YBR281C	YGR167W	YJL223C
YAR014C	YBR285W	YLR393W	YJL222W-B
YAR015W	YBR290W	YGL013C	YJL222W-A
YAR018C	YBR291C	YHR030C	YJL222W
YAR020C	YBR292C	YLR232W	YJL220W
YAR023C	YCL001W	YNL204C	YJL221C
YAR027W	YCL002C	YGL078C	YJL219W
YAR028W	YCL005W	YGL082W	YJL205C
YAR030C	YCL007C	YNL203C	YJL205C
YAR031W	YCL011C	YNL229C	YJL205C
YAR035W	YCL024W	YIR024C	YJL203W
YAR037W	YCL051W	YDR323C	YJL202C
YAR040C	YCL055W	YIL076W	YJL201W
YAR042W	YCL056C	YKR069W	YJL199C
YAR043C	YCL057W	YKR035C	YJL197C-A
YAR044W	YCL060C	YML071C	YJL194W
YAR047C	YCL061C	YJL045W	YJL195C
YAR050W	YCL064C	YPR065W	YJL190C
YBL001C	YCR001W	YML123C	YJL187C
YBL002W	YCR009C	YHR193C	YJL186W
YBL003C	YCR020W-B	YNR032C-A	YJL185C
YBL005W	YCR027C	YML072C	YJL183W
YBL007C	YCR036W	YJR098C	YJL181W
YBL008W	YCR051W	YBR269C	YJL182C
YBL009W	YCR059C	YDR035W	YJL179W
YBL010C	YDL033C	YCR059C	YJL178C
YBL011W	YDL056W	YCR036W	YJL176C
YBL012C	YDL100C	YBR291C	YJL174W
YBL013W	YDL106C	YJL012C	YJL173C
YBL015W	YDL109C	YJL029C	YJL171C
YBL017C	YDL110C	YJR021C	YJL170C
YBL019W	YDL114W	YJR040W	YJL169W
YBL022C	YDL115C	YDL110C	YJL168C
YBL024W	YDL167C	YDL190C	YJL167W
YBL027W	YDL170W	YKL003C	YJL166W
YBL028C	YDL185W	YMR066W	YJL164C
YBL029W	YDL190C	YDL170W	YJL162C
YBL031W	YDL191W	YDR322W	YJL159W
YBL032W	YDL192W	YJR113C	YJL158C
YBL033C	YDL213C	YMR150C	YJL157C
YBL036C	YDL223C	YMR089C	YJL156W-A
YBL037W	YDL236W	YMR098C	YJL156C
YBL038W	YDL240W	YHR033W	YJL155C
YBL039C	YDR004W	YHL038C	YJL154C
YBL042C	YDR006C	YMR267W	YJL153C
YBL043W	YDR035W	YJL209W	YJL152W
YBL044W	YDR049W	YPL215W	YJL143W
YBL045C	YDR055W	YMR228W	YJL138C
YBL046W	YDR057W	YPL172C	YJL136W-A
YBL047C	YDR065W	YAL013W	YJL133C-A
YBL048W	YDR069C	YGR122W	YJL127W-A
YBL049W	YDR070C	YNL147W	YJL127C-B
YBL051C	YDR073W	YOR038C	YJL125C
YBL052C	YDR075W	YOR043W	YJL116C
YBL053W	YDR076W	YLR006C	YJL113W
YBL054W	YDR077W	YOR036W	YJL113W
YBL055C	YDR080W	YLR061W	YJL113W
YBL056W	YDR083W	YPL270W	YJL114W
YBL057C	YDR084C	YOL053W	YJL112W
YBL058W	YDR085C	YOR371C	YJL111W
YBL059W	YDR093W	YOR068C	YJL109C
YBL060W	YDR096W	YPL234C	YJL104W
YBL061C	YDR100W	YBR203W	YJL097W
YBL062W	YDR101C	YBR219C	YJL091C
YBL063W	YDR104C	YBR187W	YJL090C
YBL064C	YDR105C	YPL196W	YJL088W
YBL065W	YDR108W	YBR255W	YJL087C
YBL066C	YDR109C	YBR262C	YJL085W
YBL067C	YDR110W	YBR221C	YJL086C
YBL068W	YDR111C	YBR224W	YJL081C
YBL069W	YDR112W	YBR260C	YJL077W-B
YBL070C	YDR119W	YDR049W	YJL077W-A
YBL071C	YDR129C	YBR267W	YJL076W
YBL072C	YDR130C	YBR266C	YJL074C
YBL075C	YDR131C	YBR263W	YJL072C
YBL078C	YDR132C	YDR055W	YJL069C
YBL079W	YDR133C	YDR069C	YJL062W-A
YBL080C	YDR134C	YDR080W	YJL062W
YBL082C	YDR135C	YDR129C	YJL061W
YBL083C	YDR136C	YDR075W	YJL055W
YBL085W	YDR139C	YDR104C	YJL054W
YBL086C	YDR140W	YKL212W	YJL053W
YBL087C	YDR143C	YOL001W	YJL052C-A
YBL088C	YDR150W	YILO16W	YJL052W
YBL089W	YDR162C	YIL017C	YJL051W
YBL090W	YDR179W-A	YIL028W	YJL050W
YBL091C	YDR200C	YIL064W	YJL049W
YBL091C-A	YDR204W	YIL073C	YJL048C
YBL093C	YDR207C	YDR140W	YJL047C-A
YBL095W	YDR209C	YIL077C	YJL047C
YBL096C	YDR216W	YDR319C	YJL044C
YBL098W	YDR220C	YIL065C	YJL041W
YBL100C	YDR222W	YHR183W	YJL041W
YBL101C	YDR223W	YHR206W	YJL041W
YBL102W	YDR225W	YDR316W	YJL039C
YBL104C	YDR226W	YHR038W	YJL038C
YBL106C	YDR239C	YHR189W	YJL037W
YBL107C	YDR248C	YHR029C	YJL036W
YBR001C	YDR257C	YDR317W	YJL035C
YBR005W	YDR316W	YIL041W	YJL034W
YBR006W	YDR317W	YIL050W	YJL033W
YBR007C	YDR318W	YCR009C	YJL032W
YBR008C	YDR319C	YLR242C	YJL031C
YBR009C	YDR320C	YJL208C	YJL031C
YBR010W	YDR322W	YLR262C	YJL031C
YBR012C	YDR323C	YLR330W	YJL030W
YBR013C	YDR351W	YKL075C	YJL026W
YBR014C	YDR359C	YGR084C	YJL026C-A
YBR015C	YDR360W	YOR106W	YJL025W
YBR016W	YDR364C	YKL087C	YJL020W-A
YBR018C	YDR368W	YLR220W	YJL019W
YBR019C	YDR370C	YKL171W	YJL015C
YBR020W	YDR374C	YLR373C	YJL014W
YBR022W	YDR375C	YPR135W	YJL011C
YBR023C	YDR378C	YLR233C	YJL010C
YBR024W	YDR387C	YPR191W	YJL009W
YBR025C	YDR388W	YPR139C	YJL008C
YBR026C	YDR414C	YLR322W	YJL005W
YBR027C	YDR430C	YGL220W	YJL002C
YBR028C	YEL005C	YDR200C	YJL001W
YBR029C	YEL009C	YDR220C	YJL001W
YBR031W	YEL014C	YGL226W	YJL001W
YBR032W	YEL017W	YML097C	YJR002W
YBR033W	YEL018W	YHR191C	YJR005C-A
YBR034C	YEL020C	YML112W	YJR006W
YBR035C	YEL023C	YIR019C	YJR007W
YBR036C	YEL024W	YMR279C	YJR013W
YBR037C	YEL027W	YGR287C	YJR012C
YBR038W	YEL031W	YLR039C	YJR016C
YBR040W	YEL039C	YER095W	YJR017C
YBR041W	YEL043W	YML110C	YJR022W
YBR042C	YEL044W	YFR010W	YJR023C
YBR043C	YEL046C	YLR034C	YJR027W
YBR044C	YEL048C	YIL011W	YJR027W
YBR045C	YEL049W	YIL005W	YJR027W
YBR046C	YEL051W	YIL015W	YJR028W
YBR047W	YEL053C	YIL025C	YJR029W
YBR048W	YEL056W	YIL001W	YJR029W
YBR050C	YEL061C	YHR010W	YJR029W
YBR051W	YEL062W	YPL037C	YJR041C
YBR052C	YEL064C	YIL029C	YJR042W
YBR053C	YEL067C	YEL031W	YJR045C
YBR054W	YER007C-A	YPL049C	YJR046W
YBR056W	YER033C	YGR174C	YJR057W
YBR057C	YER044C-A	YEL027W	YJR064W
YBR058C	YER055C	YPL051W	YJR065C
YBR059C	YER058W	YPL054W	YJR067C
YBR062C	YER066W	YIL053W	YJR068W
YBR063C	YER072W	YGR171C	YJR071W
YBR064W	YER081W	YDL185W	YJR072C
YBR065C	YER083C	YKR085C	YJR076C
YBR066C	YER095W	YER058W	YJR085C
YBR067C	YER163C	YDL056W	YJR086W
YBR068C	YFL018C	YGR056W	YJR089W
YBR069C	YFL040W	YGL095C	YJR093C
YBR071W	YFL046W	YGR036C	YJR101W
YBR072W	YFL050C	YGR105W	YJR104C
YBR073W	YFR010W	YGL071W	YJR112W
YBR074W	YGL005C	YDL106C	YJR112W-A
YBR075W	YGL013C	YOR331C	YJR112W-A
YBR076W	YGL025C	YGR020C	YJR112W-A
YBR077C	YGL032C	YGL246C	YJR114W
YBR083W	YGL046W	YKL213C	YJR122W
YBR084C-A	YGL053W	YPL057C	YJR123W
YBR084W	YGL054C	YDR065W	YJR132W
YBR090C	YGL056C	YKL080W	YJR135W-A
YBR090C-A	YGL062W	YGL240W	YJR136C
YBR092C	YGL071W	YGL260W	YJR138W
YBR093C	YGL077C	YGL261C	YJR139C
YBR094W	YGL078C	YHR011W	YJR140W-A
YBR098W	YGL082W	YDL191W	YJR141W
YBR099C	YGL095C	YPL084W	YJR143C
YBR100W	YGL194C	YLR396C	YJR151C
YBR101C	YGL195W	YDR204W	YJR151W-A
YBR103W	YGL208W	YPL045W	YJR155W
YBR104W	YGL209W		YJR156C
YBR105C	YGL210W		YJR157W
YBR106W	YGL212W		YJR158W
YBR107C	YGL215W		YJR159W
YBR108W	YGL216W		YJR160C
YBR113W	YGL220W		YJR161C
YBR114W	YGL221C		YJR162C
YBR116C	YGL226W		YKL225W
YBR119W	YGL228W		YKL224C
YBR120C	YGL232W		YKL223W
YBR125C	YGL237C		YKL219W
YBR126C	YGL240W		YKL211C
YBR127C	YGL246C		YKL210W
YBR128C	YGL258W		YKL209C
YBR129C	YGL260W		YKL204W
YBR130C	YGL261C		YKL203C
YBR131W	YGR006W		YKL196C
YBR133C	YGR020C		YKL195W
YBR134W	YGR026W		YKL194C
YBR137W	YGR036C		YKL193C
YBR138C	YGR056W		YKL192C
YBR139W	YGR072W		YKL189W
YBR141C	YGR077C		YKL186C
YBR144C	YGR078C		YKL183C-A
YBR145W	YGR081C		YKL182W
YBR146W	YGR084C		YKL181W
YBR147W	YGR088W		YKL180W
YBR148W	YGR105W		YKL180W
YBR149W	YGR122W		YKL180W
YBR150C	YGR125W		YKL177W
YBR151W	YGR132C		YKL178C
YBR156C	YGR161C		YKL173W
YBR157C	YGR164W		YKL172W
YBR158W	YGR165W		YKL165C-A
YBR159W	YGR167W		YKL165C
YBR161W	YGR169C		YKL156C-A
YBR162C	YGR171C		YKL154W
YBR162W-A	YGR173W		YKL153W
YBR163W	YGR174C		YKL152C
YBR164C	YGR177C		YKL145W
YBR168W	YGR181W		YKL145W-A
YBR169C	YGR183C		YKL144C
YBR170C	YGR187C		YKL141W
YBR171W	YGR194C		YKL138C-A
YBR172C	YGR206W		YKL125W
YBR173C	YGR214W		YKL122C
YBR174C	YGR285C		YKL112W
YBR175W	YGR287C		YKL111C
YBR176W	YHL005C		YKL108W
YBR177C	YHL008C		YKL106C-A
YBR178W	YHL010C		YKL104C
YBR179C	YHL013C		YKL100W-A
YBR180W	YHL021C		YKL099C
YBR181C	YHL022C		YKL096C-B
YBR182C	YHL023C		YKL095W
YBR183W	YHL025W		YKL089W
YBR184W	YHL029C		YKL088W
YBR185C	YHL030W		YKL083W
YBR187W	YHL032C		YKL082C
YBR188C	YHL034C		YKL078W
YBR189W	YHL035C		YKL073W
YBR191W	YHL036W		YKL068W-A
YBR195C	YHL037C		YKL060C
YBR197C	YHL038C		YKL059C
YBR199W	YHL040C		YKL058W
YBR200W	YHL041W		YKL052C
YBR201W	YHL042W		YKL049C
YBR203W	YHL045W		YKL045W
YBR204C	YHL046C		YKL042W
YBR205W	YHL047C		YKL035W
YBR206W	YHR010W		YKL036C
YBR207W	YHR011W		YKL033W
YBR208C	YHR012W		YKL028W
YBR210W	YHR013C		YKL024C
YBR212W	YHR014W		YKL022C
YBR213W	YHR028C		YKL021C
YBR214W	YHR029C		YKL019W
YBR215W	YHR030C		YKL018C-A
YBR216C	YHR033W		YKL018W
YBR217W	YHR035W		YKL014C
YBR218C	YHR038W		YKL013C
YBR219C	YHR039C		YKL012W
YBR220C	YHR047C		YKL006C-A
YBR221C	YHR060W		YKL006C-A
YBR222C	YHR061C		YKL006C-A
YBR223C	YHR064C		YKL004W
YBR224W	YHR086W		YKR001C
YBR225W	YHR087W		YKR002W
YBR226C	YHR092C		YKR004C
YBR227C	YHR094C		YKR004C
YBR228W	YHR095W		YKR004C
YBR229C	YHR100C		YKR008W
YBR230C	YHR103W		YKR022C
YBR231C	YHR105W		YKR025W
YBR232C	YHR124W		YKR037C
YBR233W	YHR130C		YKR038C
YBR235W	YHR135C		YKR062W
YBR238C	YHR154W		YKR063C
YBR239C	YHR157W		YKR068C
YBR240C	YHR159W		YKR071C
YBR241C	YHR183W		YKR075W-A
YBR242W	YHR189W		YKR079C
YBR244W	YHR191C		YKR081C
YBR245C	YHR193C		YKR083C
YBR246W	YHR206W		YKR086W
YBR248C	YHR207C		YKR095W-A
YBR249C	YIL001W		YKR095W-A
YBR250W	YIL005W		YKR095W-A
YBR251W	YIL011W		YLL067W-A
YBR255W	YIL015W		YLL067C
YBR258C	YIL016W		YLL067C
YBR259W	YIL017C		YLL067C
YBR260C	YIL025C		YLL066W-B
YBR261C	YIL028W		YLL066W-A
YBR262C	YIL029C		YLL066C
YBR263W	YIL041W		YLL066C
YBR264C	YIL050W		YLL066C
YBR266C	YIL053W		YLL065W
YBR267W	YIL064W		YLL064C
YBR268W	YIL065C		YLL050C
YBR269C	YIL073C		YLL050C
YBR270C	YIL076W		YLL050C
YBR271W	YIL077C		YLL037W
YBR272C	YIL087C		YLL036C
YBR273C	YIR019C		YLL035W
YBR274W	YIR024C		YLL034C
YBR275C	YIR037W-A		YLL031C
YBR276C	YJL012C		YLL022C
YBR277C	YJL016W		YLL019W-A
YBR278W	YJL029C		YLL018C
YBR279W	YJL045W		YLL011W
YBR280C	YJL130C		YLL010C
YBR281C	YJL131C		YLL008W
YBR282W	YJL134W		YLL006W-A
YBR283C	YJL135W		YLL004W
YBR284W	YJL142C		YLL003W
YBR285W	YJL144W		YLR002C
YBR286W	YJL145W		YLR005W
YBR287W	YJL147C		YLR007W
YBR288C	YJL149W		YLR008C
YBR289W	YJL193W		YLR009W
YBR290W	YJL198W		YLR010C
YBR291C	YJL206C-A		YLR022C
YBR292C	YJL208C		YLR026C
YBR293W	YJL209W		YLR027C
YBR294W	YJL214W		YLR029C
YBR295W	YJL215C		YLR033W
YBR296C	YJR005W		YLR035C-A
YBR297W	YJR019C		YLR045C
YBR298C	YJR021C		YLR051C
YBR299W	YJR030C		YLR060W
YBR300C	YJR037W		YLR066W
YBR301W	YJR040W		YLR071C
YCL001W	YJR070C		YLR075W
YCL001W-A	YJR090C		YLR076C
YCL002C	YJR098C		YLR078C
YCL006C	YJR099W		YLR078C
YCL008C	YJR106W		YLR078C
YCL009C	YJR113C		YLR086W
YCL010C	YJR125C		YLR088W
YCL011C	YJR126C		YLR099W-A
YCL012W	YJR128W		YLR100W
YCL013W	YKL003C		YLR101C
YCL014W	YKL003W		YLR103C
YCL016C	YKL040C		YLR105C
YCL022C	YKL047W		YLR106C
YCL023C	YKL062W		YLR115W
YCL024W	YKL066W		YLR116W
YCL025C	YKL074C		YLR117C
YCL026C	YKL075C		YLR120W-A
YCL026C-A	YKL080W		YLR127C
YCL030C	YKL087C		YLR128W
YCL035C	YKL091C		YLR128W
YCL038C	YKL096W		YLR128W
YCL048W	YKL097C		YLR129W
YCL051W	YKL117W		YLR131C
YCL055W	YKL126W		YLR132C
YCL056C	YKL129C		YLR133W
YCL057W	YKL143W		YLR140W
YCL058C	YKL146W		YLR141W
YCL060C	YKL149C		YLR145W
YCL061C	YKL171W		YLR147C
YCL062W	YKL184W		YLR149C-A
YCL063W	YKL212W		YLR153C
YCL064C	YKL213C		YLR154W-C
YCL069W	YKL217W		YLR154W-B
YCL074W	YKR006C		YLR154W-A
YCL075W	YKR020W		YLR154W-E
YCL076W	YKR026C		YLR154W-F
YCR001W	YKR035C		YLR154C-G
YCR004C	YKR050W		YLR154C-H
YCR005C	YKR069W		YLR155C
YCR006C	YKR085C		YLR156W
YCR007C	YLL013C		YLR156C-A
YCR008W	YLL017W		YLR157C
YCR009C	YLL020C		YLR157W-A
YCR010C	YLL039C		YLR157C-A
YCR011C	YLL045C		YLR157C-B
YCR014C	YLL047W		YLR157C-B
YCR015C	YLL048C		YLR157C-B
YCR016W	YLL051C		YLR157W-C
YCR017C	YLL052C		YLR157C-C
YCR019W	YLL053C		YLR158C
YCR020C	YLL056C		YLR159W
YCR020C-A	YLL057C		YLR159C-A
YCR020W-B	YLL058W		YLR160C
YCR021C	YLL061W		YLR161W
YCR023C	YLL062C		YLR162W
YCR024C	YLR001C		YLR162W-A
YCR024C-A	YLR003C		YLR163W-A
YCR025C	YLR006C		YLR163C
YCR026C	YLR011W		YLR166C
YCR027C	YLR012C		YLR167W
YCR028C	YLR013W		YLR175W
YCR028C-A	YLR014C		YLR182W
YCR030C	YLR015W		YLR186W
YCR031C	YLR016C		YLR195C
YCR032W	YLR017W		YLR196W
YCR033W	YLR034C		YLR197W
YCR034W	YLR039C		YLR198C
YCR036W	YLR049C		YLR208W
YCR037C	YLR052W		YLR212C
YCR044C	YLR059C		YLR215C
YCR045C	YLR061W		YLR222C
YCR047C	YLR063W		YLR222C-A
YCR048W	YLR065C		YLR223C
YCR049C	YLR068W		YLR227W-A
YCR050C	YLR081W		YLR227W-B
YCR051W	YLR082C		YLR227W-B
YCR053W	YLR083C		YLR227W-B
YCR059C	YLR084C		YLR230W
YCR060W	YLR085C		YLR229C
YCR061W	YLR087C		YLR234W
YCR062W	YLR089C		YLR239C
YCR063W	YLR090W		YLR243W
YCR065W	YLR092W		YLR245C
YCR066W	YLR094C		YLR249W
YCR067C	YLR095C		YLR256W
YCR068W	YLR096W		YLR256W-A
YCR069W	YLR097C		YLR259C
YCR071C	YLR098C		YLR264C-A
YCR073C	YLR099C		YLR272C
YCR073W-A	YLR102C		YLR274W
YCR075C	YLR104W		YLR275W
YCR076C	YLR107W		YLR275W
YCR077C	YLR108C		YLR275W
YCR079W	YLR109W		YLR276C
YCR081W	YLR111W		YLR277C
YCR082W	YLR112W		YLR285C-A
YCR083W	YLR113W		YLR286W-A
YCR085W	YLR114C		YLR291C
YCR086W	YLR118C		YLR293C
YCR087C-A	YLR119W		YLR295C
YCR087W	YLR136C		YLR298C
YCR088W	YLR165C		YLR299C-A
YCR089W	YLR170C		YLR301W
YCR090C	YLR179C		YLR303W
YCR091W	YLR204W		YLR302C
YCR092C	YLR206W		YLR304C
YCR094W	YLR210W		YLR305C
YCR095C	YLR211C		YLR307C-A
YCR098C	YLR217W		YLR310C
YCR099C	YLR218C		YLR312W-A
YCR100C	YLR219W		YLR312W-A
YCR101C	YLR220W		YLR312W-A
YCR102C	YLR221C		YLR312C-B
YCR102W-A	YLR224W		YLR314C
YCR105W	YLR225C		YLR317W
YCR106W	YLR226W		YLR316C
YCR107W	YLR232W		YLR316C
YDL 039C	YLR233C		YLR316C
YDL 053C	YLR241W		YLR316C
YDL001W	YLR242C		YLR316C
YDL002C	YLR261C		YLR321C
YDL006W	YLR262C		YLR323C
YDL009C	YLR265C		YLR336C
YDL011C	YLR280C		YLR340W
YDL012C	YLR322W		YLR339C
YDL013W	YLR328W		YLR342W
YDL018C	YLR329W		YLR342W-A
YDL019C	YLR330W		YLR347W-A
YDL020C	YLR344W		YLR347C
YDL021W	YLR345W		YLR355C
YDL022W	YLR349W		YLR359W
YDL023C	YLR351C		YLR361C-A
YDL024C	YLR352W		YLR362W
YDL025C	YLR360W		YLR363W-A
YDL026W	YLR373C		YLR364C-A
YDL027C	YLR386W		YLR371W
YDL032W	YLR393W		YLR379W
YDL033C	YLR396C		YLR378C
YDL034W	YLR407W		YLR383W
YDL035C	YLR410W		YLR397C
YDL036C	YLR417W		YLR399W-A
YDL037C	YLR418C		YLR406C
YDL038C	YML008C		YLR406C
YDL040C	YML010W-A		YLR406C
YDL041W	YML013W		YLR406C-A
YDL044C	YML014W		YLR409C
YDL045W-A	YML016C		YLR410W-A
YDL046W	YML024W		YLR410W-B
YDL048C	YML026C		YLR410W-B
YDL049C	YML028W		YLR410W-B
YDL050C	YML029W		YLR411W
YDL051W	YML030W		YLR412C-A
YDL052C	YML032C		YLR419W
YDL054C	YML033W		YLR420W
YDL056W	YML034W		YLR424W
YDL059C	YML035C-A		YLR430W
YDL061C	YML037C		YLR437C-A
YDL062W	YML048W-A		YLR438C-A
YDL063C	YML053C		YLR440C
YDL065C	YML063W		YLR442C
YDL066W	YML071C		YLR447C
YDL067C	YML072C		YLR451W
YDL068W	YML083C		YLR455W
YDL069C	YML088W		YLR458W
YDL070W	YML089C		YLR457C
YDL071C	YML097C		YLR459W
YDL072C	YML110C		YLR462W
YDL073W	YML112W		YLR464W
YDL074C	YML121W		YLR464W
YDL075W	YML123C		YLR464W
YDL076C	YML128C		YLR463C
YDL077C	YMR017W		YLR466W
YDL078C	YMR024W		YLR465C
YDL079C	YMR044W		YLR466C-A
YDL080C	YMR066W		YLR466C-B
YDL081C	YMR089C		YLR467W
YDL082W	YMR096W		YLR467C-A
YDL083C	YMR098C		YML133W-B
YDL085W	YMR109W		YML133W-A
YDL086W	YMR136W		YML133C
YDL088C	YMR150C		YML133C
YDL089W	YMR155W		YML133C
YDL090C	YMR179W		YML132W
YDL091C	YMR191W		YML130C
YDL093W	YMR201C		YML127W
YDL094C	YMR202W		YML126C
YDL095W	YMR204C		YML125C
YDL096C	YMR205C		YML116W-A
YDL099W	YMR215W		YML114C
YDL100C	YMR224C		YML105C
YDL101C	YMR225C		YML101C-A
YDL104C	YMR228W		YML099W-A
YDL106C	YMR230W		YML098W
YDL107W	YMR232W		YML094C-A
YDL109C	YMR233W		YML093W
YDL110C	YMR238W		YML092C
YDL112W	YMR242C		YML091C
YDL113C	YMR247C		YML085C
YDL114W	YMR250W		YML085C
YDL115C	YMR255W		YML085C
YDL116W	YMR263W		YML079W
YDL117W	YMR265C		YML077W
YDL118W	YMR267W		YML069W
YDL121C	YMR272C		YML065W
YDL122W	YMR273C		YML064C
YDL123W	YMR279C		YML058W-A
YDL124W	YMR284W		YML057C-A
YDL125C	YMR294W-A		YML054C-A
YDL127W	YMR304C-A		YML049C
YDL128W	YMR306C-A		YML047W-A
YDL129W	YNL147W		YML046W
YDL130W	YNL203C		YML045W
YDL130W-A	YNL204C		YML045W
YDL131W	YNL205C		YML045W
YDL133C-A	YNL206C		YML045W-A
YDL133W	YNL211C		YML043C
YDL134C	YNL212W		YML039W
YDL134C-A	YNL229C		YML039W
YDL135C	YNL230C		YML039W
YDL136W	YNL239W		YML040W
YDL137W	YNL249C		YML034C-A
YDL138W	YNL254C		YML031W
YDL142C	YNL257C		YML031C-A
YDL144C	YNL259C		YML025C
YDL146W	YNL265C		YML025C
YDL149W	YNL270C		YML025C
YDL151C	YNL271C		YML023C
YDL154W	YNL273W		YML015C
YDL155W	YNL275W		YML012C-A
YDL156W	YNL281W		YML010W
YDL157C	YNL285W		YML009W-B
YDL160C	YNL289W		YML009C-A
YDL161W	YNL291C		YML007C-A
YDL162C	YNL292W		YMR001C
YDL167C	YNL293W		YMR001C-A
YDL168W	YNL294C		YMR005W
YDL169C	YNL295W		YMR006C
YDL170W	YNL299W		YMR013C-A
YDL171C	YNL301C		YMR013C
YDL172C	YNL304W		YMR013W-A
YDL173W	YNL305C		YMR028W
YDL174C	YNL328C		YMR030W-A
YDL175C	YNL335W		YMR033W
YDL176W	YNL338W		YMR033W
YDL177C	YNL339C		YMR033W
YDL178W	YNR032C-A		YMR038C
YDL179W	YOL001W		YMR043W
YDL180W	YOL004W		YMR045C
YDL182W	YOL028C		YMR045C
YDL183C	YOL039W		YMR045C
YDL184C	YOL043C		YMR046C
YDL185W	YOL044W		YMR046W-A
YDL186W	YOL045W		YMR047C
YDL187C	YOL047C		YMR049C
YDL188C	YOL050C		YMR050C
YDL189W	YOL052C		YMR050C
YDL190C	YOL053C-A		YMR050C
YDL191W	YOL053W		YMR051C
YDL192W	YOL054W		YMR059W
YDL194W	YOL056W		YMR061W
YDL197C	YOL071W		YMR076C
YDL198C	YOL072W		YMR079W
YDL199C	YOL084W		YMR079W
YDL200C	YOR002W		YMR079W
YDL201W	YOR003W		YMR091C
YDL202W	YOR007C		YMR093W
YDL203C	YOR009W		YMR094W
YDL204W	YOR010C		YMR105W-A
YDL206W	YOR011W		YMR108W
YDL210W	YOR012W		YMR112C
YDL211C	YOR035C		YMR113W
YDL213C	YOR036W		YMR117C
YDL214C	YOR038C		YMR119W
YDL215C	YOR041C		YMR122W-A
YDL216C	YOR043W		YMR128W
YDL218W	YOR044W		YMR131C
YDL219W	YOR067C		YMR134W
YDL222C	YOR068C		YMR141W-A
YDL223C	YOR087W		YMR146C
YDL224C	YOR097C		YMR149W
YDL225W	YOR099W		YMR158C-A
YDL226C	YOR101W		YMR158W-B
YDL227C	YOR106W		YMR162C
YDL229W	YOR115C		YMR165C
YDL230W	YOR123C		YMR168C
YDL231C	YOR124C		YMR175W-A
YDL232W	YOR129C		YMR182W-A
YDL233W	YOR134W		YMR185W
YDL234C	YOR137C		YMR194C-B
YDL236W	YOR163W		YMR194C-B
YDL237W	YOR191W		YMR194C-B
YDL238C	YOR198C		YMR197C
YDL239C	YOR215C		YMR200W
YDL240W	YOR234C		YMR203W
YDL241W	YOR238W		YMR208W
YDL242W	YOR246C		YMR211W
YDL243C	YOR277C		YMR212C
YDR001C	YOR331C		YMR213W
YDR003W	YOR334W		YMR217W
YDR004W	YOR371C		YMR218C
YDR005C	YOR375C		YMR220W
YDR006C	YOR380W		YMR227C
YDR007W	YOR381W		YMR229C
YDR008C	YOR382W		YMR230W-A
YDR009W	YOR385W		YMR231W
YDR010C	YPL002C		YMR235C
YDR011W	YPL008W		YMR236W
YDR014W	YPL025C		YMR239C
YDR015C	YPL030W		YMR240C
YDR017C	YPL037C		YMR241W
YDR018C	YPL041C		YMR242W-A
YDR019C	YPL045W		YMR247W-A
YDR020C	YPL047W		YMR260C
YDR022C	YPL048W		YMR268C
YDR024W	YPL049C		YMR270C
YDR025W	YPL050C		YMR272W-A
YDR026C	YPL051W		YMR272W-B
YDR027C	YPL054W		YMR277W
YDR028C	YPL055C		YMR281W
YDR029W	YPL057C		YMR287C
YDR030C	YPL058C		YMR288W
YDR031W	YPL060W		YMR290W-A
YDR032C	YPL061W		YMR290C
YDR033W	YPL064C		YMR296C
YDR034C	YPL065W		YMR298W
YDR035W	YPL069C		YMR300C
YDR036C	YPL070W		YMR301C
YDR042C	YPL071C		YMR307C-A
YDR043C	YPL072W		YMR308C
YDR046C	YPL073C		YMR309C
YDR048C	YPL074W		YMR314W
YDR049W	YPL077C		YMR315W-A
YDR051C	YPL079W		YMR321C
YDR055W	YPL084W		YMR323W
YDR056C	YPL089C		YMR324C
YDR057W	YPL114W		YMR325W
YDR058C	YPL130W		YNL339W-B
YDR059C	YPL154C		YNL339W-A
YDR061W	YPL161C		YNL337W
YDR063W	YPL166W		YNL331C
YDR065W	YPL172C		YNL330C
YDR066C	YPL179W		YNL320W
YDR067C	YPL192C		YNL317W
YDR068W	YPL193W		YNL313C
YDR069C	YPL196W		YNL312W
YDR070C	YPL198W		YNL312W
YDR071C	YPL202C		YNL312W
YDR073W	YPL212C		YNL310C
YDR074W	YPL213W		YNL309W
YDR075W	YPL214C		YNL308C
YDR076W	YPL215W		YNL306W
YDR077W	YPL234C		YNL302C
YDR078C	YPL240C		YNL302C
YDR079W	YPL241C		YNL302C
YDR080W	YPL248C		YNL298W
YDR083W	YPL250C		YNL290W
YDR084C	YPL256C		YNL287W
YDR085C	YPL258C		YNL284C-A
YDR089W	YPL259C		YNL284C-B
YDR090C	YPL265W		YNL284C-B
YDR092W	YPL270W		YNL284C-B
YDR093W	YPL272C		YNL282W
YDR094W	YPR004C		YNL277W-A
YDR095C	YPR036W		YNL277W
YDR096W	YPR054W		YNL276C
YDR097C	YPR065W		YNL272C
YDR098C	YPR111W		YNL267W
YDR099W	YPR115W		YNL263C
YDR100W	YPR119W		YNL262W
YDR101C	YPR125W		YNL261W
YDR102C	YPR126C		YNL260C
YDR104C	YPR127W		YNL258C
YDR105C	YPR128C		YNL256W
YDR107C	YPR130C		YNL251C
YDR108W	YPR131C		YNL247W
YDR109C	YPR132W		YNL245C
YDR110W	YPR135W		YNL244C
YDR111C	YPR139C		YNL243W
YDR112W	YPR159W		YNL241C
YDR114C	YPR173C		YNL240C
YDR115W	YPR189W		YNL238W
YDR116C	YPR191W		YNL234W
YDR117C	YPR192W		YNL232W
YDR119W	YPR193C		YNL223W
YDR120C	YPR195C		YNL222W
YDR121W	YPR196W		YNL221C
YDR122W	YPR197C		YNL218W
YDR123C			YNL216W
YDR124W			YNL213C
YDR125C			YNL210W
YDR126W			YNL209W
YDR128W			YNL208W
YDR129C			YNL207W
YDR130C			YNL192W
YDR131C			YNL189W
YDR132C			YNL188W
YDR133C			YNL186W
YDR134C			YNL185C
YDR135C			YNL182C
YDR136C			YNL181W
YDR139C			YNL180C
YDR140W			YNL178W
YDR142C			YNL174W
YDR143C			YNL172W
YDR144C			YNL171C
YDR146C			YNL169C
YDR147W			YNL167C
YDR148C			YNL166C
YDR149C			YNL165W
YDR150W			YNL164C
YDR151C			YNL163C
YDR152W			YNL162W-A
YDR153C			YNL162W
YDR154C			YNL162W
YDR155C			YNL162W
YDR156W			YNL161W
YDR157W			YNL158W
YDR159W			YNL156C
YDR161W			YNL153C
YDR162C			YNL152W
YDR163W			YNL151C
YDR165W			YNL150W
YDR169C			YNL149C
YDR171W			YNL146C-A
YDR173C			YNL144W-A
YDR174W			YNL138W-A
YDR175C			YNL138W-A
YDR176W			YNL138W-A
YDR178W			YNL138W
YDR179C			YNL137C
YDR179W-A			YNL132W
YDR181C			YNL131W
YDR183W			YNL130C-A
YDR184C			YNL126W
YDR185C			YNL124W
YDR186C			YNL118C
YDR191W			YNL113W
YDR192C			YNL114C
YDR193W			YNL112W
YDR194C			YNL112W
YDR195W			YNL112W
YDR197W			YNL110C
YDR198C			YNL103W-A
YDR199W			YNL103W
YDR200C			YNL102W
YDR202C			YNL099C
YDR203W			YNL097C-A
YDR204W			YNL097W-A
YDR205W			YNL088W
YDR206W			YNL081C
YDR207C			YNL075W
YDR209C			YNL073W
YDR210W			YNL067W-A
YDR213W			YNL067W-B
YDR214W			YNL065W
YDR215C			YNL062C
YDR216W			YNL061W
YDR217C			YNL054W-A
YDR218C			YNL054W-B
YDR219C			YNL054W-B
YDR220C			YNL054W-B
YDR221W			YNL050C
YDR222W			YNL050C
YDR223W			YNL050C
YDR226W			YNL049C
YDR229W			YNL048W
YDR230W			YNL046W
YDR231C			YNL045W
YDR233C			YNL044W
YDR237W			YNL044W
YDR241W			YNL044W
YDR242W			YNL043C
YDR244W			YNL042W-B
YDR245W			YNL042W
YDR247W			YNL041C
YDR248C			YNL040W
YDR249C			YNL039W
YDR250C			YNL038W
YDR251W			YNL038W
YDR252W			YNL038W
YDR253C			YNL037C
YDR254W			YNL036W
YDR255C			YNL035C
YDR256C			YNL034W
YDR257C			YNL033W
YDR258C			YNL032W
YDR259C			YNL031C
YDR260C			YNL030W
YDR261C			YNL028W
YDR262W			YNL029C
YDR263C			YNL027W
YDR264C			YNL026W
YDR265W			YNL025C
YDR266C			YNL024C-A
YDR268W			YNL021W
YDR269C			YNL019C
YDR270W			YNL018C
YDR271C			YNL017C
YDR272W			YNL015W
YDR273W			YNL008C
YDR274C			YNL007C
YDR275W			YNL006W
YDR276C			YNL002C
YDR277C			YNR001C
YDR278C			YNR001W-A
YDR279W			YNR002C
YDR282C			YNR003W-A
YDR283C			YNR003C
YDR284C			YNR004W
YDR285W			YNR010W
YDR286C			YNR011C
YDR287W			YNR016C
YDR289C			YNR017W
YDR290W			YNR022C
YDR291W			YNR023W
YDR293C			YNR026C
YDR294C			YNR034W-A
YDR295C			YNR035C
YDR296W			YNR037C
YDR297W			YNR038W
YDR298C			YNR041C
YDR300C			YNR043W
YDR304C			YNR044W
YDR305C			YNR045W
YDR306C			YNR046W
YDR307W			YNR047W
YDR309C			YNR050C
YDR310C			YNR053C
YDR312W			YNR053C
YDR313C			YNR053C
YDR314C			YNR054C
YDR315C			YNR068C
YDR316W			YNR074C
YDR317W			YNR075C-A
YDR318W			YNR076W
YDR319C			YNR077C
YDR320C			YOL166W-A
YDR321W			YOL166C
YDR322W			YOL165C
YDR323C			YOL164W-A
YDR326C			YOL164W
YDR329C			YOL161C
YDR330W			YOL159C-A
YDR332W			YOL157C
YDR333C			YOL156W
YDR334W			YOL155W-A
YDR335W			YOL154W
YDR336W			YOL149W
YDR337W			YOL146W
YDR338C			YOL145C
YDR340W			YOL144W
YDR344C			YOL143C
YDR345C			YOL142W
YDR346C			YOL140W
YDR347W			YOL139C
YDR348C			YOL135C
YDR349C			YOL133W
YDR350C			YOL134C
YDR351W			YOL130W
YDR352W			YOL127W
YDR354W			YOL127W
YDR357C			YOL127W
YDR358W			YOL125W
YDR360W			YOL123W
YDR363W			YOL120C
YDR363W-A			YOL120C
YDR368W			YOL120C
YDR369C			YOL103W-A
YDR370C			YOL103W-B
YDR371W			YOL103W-B
YDR372C			YOL103W-B
YDR374C			YOL102C
YDR375C			YOL097W-A
YDR377W			YOL097C
YDR378C			YOL094C
YDR379W			YOL086W-A
YDR380W			YOL086C
YDR382W			YOL085W-A
YDR383C			YOL083C-A
YDR384C			YOL078W
YDR385W			YOL077W-A
YDR386W			YOL077C
YDR387C			YOL073C
YDR388W			YOL069W
YDR389W			YOL066C
YDR391C			YOL052C-A
YDR392W			YOL049W
YDR393W			YOL040C
YDR395W			YOL038C-A
YDR399W			YOL038W
YDR400W			YOL034W
YDR401W			YOL033W
YDR402C			YOL026C
YDR403W			YOL022C
YDR405W			YOL021C
YDR406W			YOL019W-A
YDR409W			YOL013W-B
YDR411C			YOL010W
YDR414C			YOL005C
YDR415C			YOR004W
YDR417C			YOR008W-B
YDR418W			YOR011W-A
YDR419W			YOR020C
YDR420W			YOR020W-A
YDR421W			YOR026W
YDR422C			YOR032W-A
YDR423C			YOR034C-A
YDR424C			YOR046C
YDR425W			YOR048C
YDR426C			YOR056C
YDR428C			YOR057W
YDR430C			YOR060C
YDR431W			YOR063W
YDR432W			YOR072W-A
YDR433W			YOR072W-B
YDR435C			YOR073W
YDR436W			YOR073W-A
YDR438W			YOR074C
YDR439W			YOR074C
YDR440W			YOR074C
YDR441C			YOR075W
YDR442W			YOR077W
YDR443C			YOR089C
YDR444W			YOR090C
YDR445C			YOR091W
YDR446W			YOR092W
YDR447C			YOR093C
YDR448W			YOR094W
YDR450W			YOR095C
YDR451C			YOR098C
YDR452W			YOR102W
YDR453C			YOR103C
YDR455C			YOR104W
YDR456W			YOR108C-A
YDR457W			YOR110W
YDR458C			YOR116C
YDR459C			YOR117W
YDR461W			YOR119C
YDR462W			YOR122C
YDR463W			YOR122C
YDR465C			YOR122C
YDR466W			YOR128C
YDR467C			YOR142W-A
YDR469W			YOR142W-B
YDR470C			YOR142W-B
YDR471W			YOR142W-B
YDR474C			YOR143C
YDR476C			YOR146W
YDR477W			YOR145C
YDR479C			YOR147W
YDR480W			YOR148C
YDR481C			YOR149C
YDR482C			YOR151C
YDR483W			YOR157C
YDR484W			YOR159C
YDR485C			YOR160W
YDR486C			YOR161W-A
YDR488C			YOR161W-B
YDR490C			YOR161C-C
YDR491C			YOR168W
YDR492W			YOR169C
YDR493W			YOR174W
YDR494W			YOR176W
YDR495C			YOR179C
YDR496C			YOR181W
YDR497C			YOR184W
YDR500C			YOR186C-A
YDR501W			YOR187W
YDR502C			YOR192C-C
YDR503C			YOR192C-A
YDR504C			YOR192C-B
YDR505C			YOR192C-B
YDR506C			YOR192C-B
YDR507C			YOR194C
YDR508C			YOR203W
YDR509W			YOR204W
YDR511W			YOR206W
YDR512C			YOR207C
YDR513W			YOR210W
YDR514C			YOR212W
YDR515W			YOR217W
YDR516C			YOR218C
YDR517W			YOR224C
YDR518W			YOR231C-A
YDR519W			YOR232W
YDR520C			YOR236W
YDR521W			YOR244W
YDR522C			YOR249C
YDR523C			YOR250C
YDR524C			YOR254C
YDR525W			YOR256C
YDR525W-A			YOR257W
YDR528W			YOR259C
YDR529C			YOR260W
YDR530C			YOR261C
YDR532C			YOR262W
YDR533C			YOR272W
YDR534C			YOR278W
YDR535C			YOR282W
YDR536W			YOR281C
YDR537C			YOR287C
YDR538W			YOR289W
YDR539W			YOR290C
YDR540C			YOR291W
YDR541C			YOR292C
YEL003W			YOR293W
YEL004W			YOR293W
YEL005C			YOR293W
YEL006W			YOR293C-A
YEL007W			YOR294W
YEL008W			YOR295W
YEL009C			YOR296W
YEL010W			YOR297C
YEL011W			YOR298W
YEL012W			YOR299W
YEL013W			YOR305W
YEL014C			YOR310C
YEL015W			YOR314W-A
YEL016C			YOR316C-A
YEL017C-A			YOR319W
YEL017W			YOR326W
YEL018W			YOR329W-A
YEL020C			YOR329C
YEL023C			YOR335W-A
YEL024W			YOR335C
YEL025C			YOR336W
YEL027W			YOR340C
YEL028W			YOR341W
YEL029C			YOR343W-A
YEL030W			YOR343W-B
YEL031W			YOR343W-B
YEL033W			YOR343W-B
YEL036C			YOR349W
YEL037C			YOR353C
YEL038W			YOR361C
YEL039C			YOR362C
YEL040W			YOR370C
YEL041W			YOR372C
YEL042W			YOR373W
YEL043W			YOR376W-A
YEL044W			YOR381W-A
YEL045C			YOR387C
YEL046C			YOR388C
YEL047C			YOR389W
YEL048C			YOR390W
YEL049W			YOR391C
YEL050C			YOR392W
YEL051W			YOR393W
YEL052W			YOR394W
YEL053C			YOR394C-A
YEL054C			YOR396W
YEL056W			YOR396C-A
YEL057C			YPL283W-B
YEL059W			YPL283W-A
YEL060C			YPL283C
YEL061C			YPL283C
YEL062W			YPL283C
YEL063C			YPL282C
YEL064C			YPL281C
YEL065W			YPL280W
YEL066W			YPL279C
YEL067C			YPL278C
YEL068C			YPL277C
YEL071W			YPL276W
YELOO1C			YPL275W
YER001W			YPL266W
YER002W			YPL264C
YER004W			YPL263C
YER005W			YPL262W
YER007C-A			YPL260W
YER007W			YPL261C
YER011W			YPL257W-A
YER017C			YPL257W-B
YER019C-A			YPL257W-B
YER019W			YPL257W-B
YER020W			YPL255W
YER024W			YPL251W
YER027C			YPL252C
YER028C			YPL250W-A
YER030W			YPL249C-A
YER031C			YPL249C-A
YER032W			YPL249C-A
YER033C			YPL243W
YER034W			YPL242C
YER037W			YPL237W
YER038W-A			YPL238C
YER039C			YPL235W
YER039C-A			YPL233W
YER040W			YPL231W
YER041W			YPL228W
YER042W			YPL222C-A
YER044C			YPL218W
YER044C-A			YPL218W
YER045C			YPL218W
YER046W			YPL217C
YER046W-A			YPL211W
YER047C			YPL210C
YER048C			YPL209C
YER049W			YPL208W
YER050C			YPL204W
YER051W			YPL190C
YER053C			YPL189C-A
YER055C			YPL188W
YER056C			YPL175W
YER056C-A			YPL175W
YER057C			YPL175W
YER058W			YPL174C
YER059W			YPL171C
YER060W			YPL170W
YER060W-A			YPL169C
YER062C			YPL168W
YER063W			YPL167C
YER064C			YPL160W
YER065C			YPL153C
YER066C-A			YPL152W-A
YER066W			YPL151C
YER067C-A			YPL146C
YER067W			YPL143W
YER068W			YPL143W
YER071C			YPL143W
YER072W			YPL142C
YER073W			YPL135C-A
YER074W			YPL131W
YER075C			YPL128C
YER077C			YPL126W
YER078C			YPL124W
YER079W			YPL122C
YER080W			YPL120W
YER081W			YPL119C-A
YER083C			YPL119C
YER084W			YPL117C
YER085C			YPL116W
YER087C-A			YPL115C
YER087W			YPL113C
YER088C			YPL112C
YER089C			YPL111W
YER091C-A			YPL110C
YER092W			YPL109C
YER093C-A			YPL109C
YER095W			YPL109C
YER096W			YPL108W
YER097W			YPL107W
YER098W			YPL096C-A
YER101C			YPL094C
YER103W			YPL093W
YER106W			YPL085W
YER108C			YPL083C
YER109C			YPL082C
YER110C			YPL076W
YER111C			YPL075W
YER113C			YPL075W
YER114C			YPL075W
YER115C			YPL063W
YER116C			YPL060C-A
YER117W			YPL043W
YER118C			YPL044C
YER119C			YPL038W-A
YER119C-A			YPL028W
YER120W			YPL024W
YER121W			YPL020C
YER122C			YPL018W
YER123W			YPL016W
YER124C			YPL015C
YER128W			YPL012W
YER129W			YPL011C
YER130C			YPL010W
YER131W			YPL007C
YER132C			YPR002C-A
YER134C			YPR010C
YER135C			YPR016C
YER137C			YPR016W-A
YER139C			YPR019W
YER140W			YPR025C
YER141W			YPR033C
YER142C			YPR034W
YER143W			YPR035W
YER144C			YPR036W-A
YER149C			YPR041W
YER154W			YPR048W
YER156C			YPR055W
YER163C			YPR056W
YER175C			YPR060C
YER176W			YPR074W-A
YER177W			YPR080W
YER178W			YPR081C
YER179W			YPR082C
YER180C			YPR085C
YER181C			YPR086W
YER182W			YPR088C
YER183C			YPR094W
YER184C			YPR101W
YER185W			YPR102C
YER186C			YPR103W
YER187W			YPR104C
YER188W			YPR105C
YFL001W			YPR107C
YFL003C			YPR108W
YFL004W			YPR108W-A
YFL006W			YPR110C
YFL007W			YPR112C
YFL010C			YPR113W
YFL010W-A			YPR133C
YFL011W			YPR137W
YFL012W			YPR136C
YFL013C			YPR137C-A
YFL013W-A			YPR137C-B
YFL014W			YPR137C-B
YFL015C			YPR137C-B
YFL016C			YPR141C
YFL018C			YPR143W
YFL019C			YPR142C
YFL020C			YPR144C
YFL021W			YPR158W-A
YFL023W			YPR158W-B
YFL025C			YPR158W-B
YFL027C			YPR158W-B
YFL028C			YPR158C-C
YFL030W			YPR158C-D
YFL031W			YPR158C-D
YFL032W			YPR158C-D
YFL033C			YPR159C-A
YFL034C-A			YPR160W-A
YFL034W			YPR160C-A
YFL035C-B			YPR161C
YFL036W			YPR162C
YFL040W			YPR163C
YFL041W			YPR165W
YFL042C			YPR168W
YFL043C			YPR169W
YFL044C			YPR169W-A
YFL046W			YPR170W-B
YFL047W			YPR170W-B
YFL048C			YPR170W-B
YFL049W			YPR170W-A
YFL050C			YPR175W
YFL051C			YPR176C
YFL052W			YPR178W
YFL053W			YPR177C
YFL054C			YPR180W
YFL055W			YPR181C
YFL056C			YPR182W
YFL063W			YPR183W
YFR001W			YPR186C
YFR006W			YPR187W
YFR007W			YPR187W
YFR008W			YPR187W
YFR009W			YPR190C
YFR010W			YPR202W
YFR011C			YPR202W
YFR012W			YPR202W
YFR013W			YPR203W
YFR014C			YPR204W
YFR015C			YPR204C-A
YFR016C			YBL113W-A
YFR017C			YBL113C
YFR018C			YBL112C
YFR020W			YBL111C
YFR021W			YBL111C
YFR022W			YBL111C
YFR023W			YBL109W
YFR024C			YBL108C-A
YFR024C-A			YBL108W
YFR025C			YBL107W-A
YFR026C			YBL105C
YFR030W			YBL103C
YFR031C-A			YBL101W-C
YFR032C			YBL101W-A
YFR032C-A			YBL101W-B
YFR033C			YBL101W-B
YFR034C			YBL101W-B
YFR035C			YBL099W
YFR036W			YBL097W
YFR038W			YBL092W
YFR039C			YBL084C
YFR040W			YBL077W
YFR041C			YBL076C
YFR043C			YBL073W
YFR044C			YBL074C
YFR045W			YBL071C-B
YFR046C			YBL071W-A
YFR047C			YBL068W-A
YFR048W			YBL059C-A
YFR049W			YBL059C-A
YFR053C			YBL059C-A
YFR054C			YBL050W
YFR055W			YBL050W
YFR056C			YBL050W
YFR057W			YBL041W
YGL002W			YBL040C
YGL003C			YBL040C
YGL004C			YBL040C
YGL005C			YBL039W-A
YGL006W			YBL039C-A
YGL007W			YBL035C
YGL010W			YBL034C
YGL012W			YBL030C
YGL013C			YBL029C-A
YGL014W			YBL026W
YGL015C			YBL026W
YGL016W			YBL026W
YGL017W			YBL025W
YGL019W			YBL023C
YGL020C			YBL021C
YGL021W			YBL020W
YGL023C			YBL018C
YGL025C			YBL018C
YGL027C			YBL018C
YGL028C			YBL016W
YGL031C			YBL014C
YGL032C			YBL008W-A
YGL033W			YBL006W-A
YGL034C			YBL006C
YGL035C			YBL005W-A
YGL036W			YBL005W-B
YGL037C			YBL005W-B
YGL039W			YBL005W-B
YGL041C			YBL004W
YGL042C			YBR002C
YGL043W			YBR003W
YGL045W			YBR004C
YGL049C			YBR011C
YGL050W			YBR012W-A
YGL051W			YBR012W-B
YGL053W			YBR012W-B
YGL057C			YBR012W-B
YGL058W			YBR017C
YGL059W			YBR021W
YGL060W			YBR030W
YGL062W			YBR039W
YGL063W			YBR049C
YGL064C			YBR055C
YGL066W			YBR056W-A
YGL067W			YBR058C-A
YGL070C			YBR060C
YGL071W			YBR061C
YGL072C			YBR070C
YGL076C			YBR072C-A
YGL077C			YBR076C-A
YGL078C			YBR078W
YGL079W			YBR078W
YGL080W			YBR078W
YGL081W			YBR079C
YGL082W			YBR080C
YGL083W			YBR081C
YGL084C			YBR082C
YGL085W			YBR082C
YGL086W			YBR082C
YGL087C			YBR085W
YGL088W			YBR085C-A
YGL089C			YBR086C
YGL090W			YBR087W
YGL094C			YBR089W
YGL095C			YBR088C
YGL096W			YBR089C-A
YGL101W			YBR091C
YGL104C			YBR095C
YGL105W			YBR096W
YGL107C			YBR097W
YGL108C			YBR102C
YGL109W			YBR103C-A
YGL110C			YBR109C
YGL114W			YBR109W-A
YGL115W			YBR110W
YGL117W			YBR111C
YGL118C			YBR111W-A
YGL121C			YBR111W-A
YGL124C			YBR111W-A
YGL125W			YBR111W-A
YGL126W			YBR111W-A
YGL127C			YBR112C
YGL129C			YBR115C
YGL131C			YBR117C
YGL133W			YBR118W
YGL135W			YBR121C-A
YGL136C			YBR121C
YGL138C			YBR122C
YGL139W			YBR124W
YGL140C			YBR123C
YGL141W			YBR126W-A
YGL143C			YBR126W-B
YGL144C			YBR131C-A
YGL146C			YBR132C
YGL147C			YBR135W
YGL148W			YBR136W
YGL149W			YBR140C
YGL151W			YBR141W-A
YGL152C			YBR142W
YGL153W			YBR143C
YGL154C			YBR152W
YGL156W			YBR153W
YGL157W			YBR154C
YGL158W			YBR155W
YGL159W			YBR160W
YGL160W			YBR165W
YGL161C			YBR166C
YGL162W			YBR167C
YGL163C			YBR182C-A
YGL164C			YBR186W
YGL165C			YBR186W
YGL166W			YBR186W
YGL167C			YBR190W
YGL170C			YBR191W-A
YGL175C			YBR192W
YGL176C			YBR193C
YGL177W			YBR194W
YGL179C			YBR196C
YGL180W			YBR196C-A
YGL181W			YBR196C-B
YGL194C			YBR198C
YGL195W			YBR200W-A
YGL196W			YBR202W
YGL197W			YBR209W
YGL198W			YBR211C
YGL199C			YBR221W-A
YGL200C			YBR223W-A
YGL202W			YBR230W-A
YGL203C			YBR233W-A
YGL204W			YBR234C
YGL209W			YBR236C
YGL210W			YBR237W
YGL211W			YBR243C
YGL212W			YBR247C
YGL213C			YBR252W
YGL214W			YBR253W
YGL215W			YBR254C
YGL216W			YBR255C-A
YGL217C			YBR255C-A
YGL218W			YBR255C-A
YGL219C			YBR256C
YGL220W			YBR257W
YGL221C			YBR265W
YGL222C			YBR296C-A
YGL224C			YBR298C-A
YGL226C-A			YBR302C
YGL226W			YCL073C
YGL227W			YCL068C
YGL228W			YCL067C
YGL229C			YCL066W
YGL230C			YCL065W
YGL231C			YCL059C
YGL235W			YCL058W-A
YGL240W			YCL057C-A
YGL241W			YCL054W
YGL242C			YCL052C
YGL243W			YCL050C
YGL244W			YCL049C
YGL246C			YCL047C
YGL248W			YCL046W
YGL249W			YCL045C
YGL250W			YCL044C
YGL252C			YCL043C
YGL253W			YCL042W
YGL254W			YCL041C
YGL255W			YCL040W
YGL256W			YCL039W
YGL257C			YCL037C
YGL259W			YCL036W
YGL260W			YCL034W
YGL261C			YCL033C
YGL262W			YCL032W
YGL263W			YCL031C
YGR001C			YCL029C
YGR003W			YCL028W
YGR004W			YCL027W
YGR007W			YCL026C-B
YGR008C			YCL021W-A
YGR010W			YCL019W
YGR011W			YCL019W
YGR012W			YCL019W
YGR014W			YCL020W
YGR015C			YCL018W
YGR016W			YCL017C
YGR017W			YCL012C
YGR018C			YCL012C
YGR019W			YCL012C
YGR020C			YCL005W-A
YGR021W			YCL005W-A
YGR022C			YCL005W-A
YGR023W			YCL005W-A
YGR025W			YCL005W-A
YGR026W			YCL004W
YGR027C			YCL001W-B
YGR028W			YCR002C
YGR031W			YCR003W
YGR032W			YCR012W
YGR033C			YCR013C
YGR034W			YCR018C
YGR035C			YCR018C-A
YGR036C			YCR022C
YGR037C			YCR024C-B
YGR038W			YCR035C
YGR039W			YCR038W-A
YGR040W			YCR038C
YGR041W			YCR039C
YGR042W			YCR040W
YGR043C			YCR041W
YGR044C			YCR042C
YGR045C			YCR043C
YGR049W			YCR045W-A
YGR050C			YCR046C
YGR051C			YCR047W-A
YGR052W			YCR052W
YGR054W			YCR054C
YGR055W			YCR057C
YGR056W			YCR064C
YGR057C			YCR072C
YGR058W			YCR075W-A
YGR059W			YCR081C-A
YGR062C			YCR084C
YGR063C			YCR093W
YGR064W			YCR095W-A
YGR066C			YCR096C
YGR067C			YCR097W
YGR068C			YCR097W
YGR069W			YCR097W
YGR070W			YCR097W
YGR071C			YCR097W
YGR072W			YCR097W-A
YGR076C			YCR104W
YGR077C			YCR108C
YGR078C			YDL248W
YGR079W			YDL247W-A
YGR080W			YDL247W
YGR081C			YDL246C
YGR084C			YDL245C
YGR085C			YDL244W
YGR086C			YDL240C-A
YGR087C			YDL235C
YGR088W			YDL228C
YGR089W			YDL221W
YGR092W			YDL220C
YGR093W			YDL217C
YGR096W			YDL212W
YGR097W			YDL209C
YGR100W			YDL208W
YGR101W			YDL207W
YGR102C			YDL205C
YGR104C			YDL196W
YGR105W			YDL195W
YGR106C			YDL193W
YGR107W			YDL185C-A
YGR108W			YDL181W
YGR109C			YDL166C
YGR110W			YDL165W
YGR111W			YDL163W
YGR112W			YDL164C
YGR117C			YDL160C-A
YGR118W			YDL159W-A
YGR121C			YDL159W
YGR122C-A			YDL159C-B
YGR122W			YDL158C
YGR123C			YDL152W
YGR124W			YDL153C
YGR125W			YDL150W
YGR126W			YDL148C
YGR127W			YDL147W
YGR129W			YDL145C
YGR130C			YDL143W
YGR131W			YDL141W
YGR132C			YDL140C
YGR133W			YDL139C
YGR134W			YDL132W
YGR135W			YDL126C
YGR136W			YDL120W
YGR137W			YDL119C
YGR138C			YDL114W-A
YGR139W			YDL111C
YGR141W			YDL108W
YGR142W			YDL108W
YGR143W			YDL108W
YGR144W			YDL105W
YGR146C			YDL103C
YGR148C			YDL102W
YGR149W			YDL098C
YGR150C			YDL097C
YGR151C			YDL092W
YGR152C			YDL087C
YGR153W			YDL086C-A
YGR154C			YDL085C-A
YGR157W			YDL084W
YGR159C			YDL064W
YGR160W			YDL064W
YGR161C			YDL064W
YGR162W			YDL060W
YGR163W			YDL058W
YGR164W			YDL057W
YGR165W			YDL055C
YGR166W			YDL053C
YGR167W			YDL047W
YGR168C			YDL045C
YGR169C			YDL043C
YGR170W			YDL042C
YGR171C			YDL039C
YGR173W			YDL031W
YGR174C			YDL030W
YGR176W			YDL029W
YGR177C			YDL029W
YGR178C			YDL029W
YGR180C			YDL028C
YGR181W			YDL025W-A
YGR182C			YDL022C-A
YGR183C			YDL017W
YGR184C			YDL016C
YGR187C			YDL015C
YGR188C			YDL014W
YGR189C			YDL010W
YGR192C			YDL008W
YGR193C			YDL007W
YGR194C			YDL005C
YGR196C			YDL004W
YGR197C			YDL003W
YGR199W			YDR002W
YGR200C			YDR003W-A
YGR201C			YDR012W
YGR202C			YDR013W
YGR203W			YDR016C
YGR205W			YDR021W
YGR206W			YDR023W
YGR207C			YDR034C-C
YGR208W			YDR034C-D
YGR209C			YDR034C-D
YGR210C			YDR034C-D
YGR212W			YDR034C-A
YGR213C			YDR034W-B
YGR214W			YDR037W
YGR215W			YDR038C
YGR217W			YDR039C
YGR219W			YDR040C
YGR220C			YDR041W
YGR221C			YDR044W
YGR222W			YDR045C
YGR223C			YDR047W
YGR224W			YDR050C
YGR225W			YDR053W
YGR226C			YDR052C
YGR227W			YDR054C
YGR228W			YDR060W
YGR229C			YDR062W
YGR230W			YDR064W
YGR231C			YDR064W
YGR232W			YDR064W
YGR233C			YDR072C
YGR234W			YDR079C-A
YGR235C			YDR081C
YGR236C			YDR082W
YGR237C			YDR086C
YGR238C			YDR087C
YGR239C			YDR088C
YGR240C			YDR091C
YGR241C			YDR098C-A
YGR242W			YDR098C-B
YGR243W			YDR098C-B
YGR244C			YDR098C-B
YGR247W			YDR103W
YGR248W			YDR106W
YGR249W			YDR113C
YGR250C			YDR118W
YGR252W			YDR118W-A
YGR254W			YDR127W
YGR255C			YDR137W
YGR256W			YDR138W
YGR257C			YDR141C
YGR258C			YDR145W
YGR259C			YDR158W
YGR260W			YDR160W
YGR261C			YDR164C
YGR262C			YDR166C
YGR263C			YDR167W
YGR266W			YDR168W
YGR268C			YDR169C-A
YGR269W			YDR170C
YGR270W			YDR170W-A
YGR271W			YDR172W
YGR272C			YDR177W
YGR273C			YDR180W
YGR275W			YDR182W
YGR276C			YDR182W-A
YGR279C			YDR183C-A
YGR281W			YDR188W
YGR282C			YDR187C
YGR283C			YDR189W
YGR284C			YDR190C
YGR285C			YDR194W-A
YGR286C			YDR196C
YGR287C			YDR201W
YGR288W			YDR208W
YGR289C			YDR210W-A
YGR290W			YDR210W-B
YGR291C			YDR210W-B
YGR292W			YDR210W-B
YGR295C			YDR210C-C
YHL002W			YDR210C-D
YHL003C			YDR210C-D
YHL005C			YDR210C-D
YHL006C			YDR211W
YHL007C			YDR212W
YHL008C			YDR224C
YHL009C			YDR227W
YHL010C			YDR228C
YHL011C			YDR232W
YHL012W			YDR234W
YHL013C			YDR235W
YHL014C			YDR236C
YHL016C			YDR238C
YHL017W			YDR240C
YHL019C			YDR243C
YHL020C			YDR246W
YHL021C			YDR246W-A
YHL022C			YDR261W-A
YHL023C			YDR261W-B
YHL024W			YDR261W-B
YHL025W			YDR261W-B
YHL026C			YDR261C-C
YHL027W			YDR261C-D
YHL028W			YDR261C-D
YHL029C			YDR261C-D
YHL030W			YDR267C
YHL032C			YDR280W
YHL033C			YDR281C
YHL034C			YDR288W
YHL035C			YDR292C
YHL036W			YDR299W
YHL037C			YDR301W
YHL038C			YDR302W
YHL039W			YDR303C
YHL040C			YDR308C
YHL041W			YDR311W
YHL042W			YDR316W-A
YHL043W			YDR316W-B
YHL044W			YDR316W-B
YHL045W			YDR316W-B
YHL046C			YDR320W-B
YHL047C			YDR320C-A
YHR001W-A			YDR322C-A
YHR003C			YDR324C
YHR004C			YDR325W
YHR006W			YDR327W
YHR008C			YDR328C
YHR009C			YDR331W
YHR010W			YDR339C
YHR011W			YDR341C
YHR012W			YDR342C
YHR013C			YDR343C
YHR014W			YDR353W
YHR015W			YDR354C-A
YHR016C			YDR356W
YHR017W			YDR355C
YHR018C			YDR361C
YHR021C			YDR362C
YHR021W-A			YDR365C
YHR022C			YDR365W-A
YHR026W			YDR365W-B
YHR028C			YDR365W-B
YHR029C			YDR365W-B
YHR030C			YDR366C
YHR031C			YDR367W
YHR032W			YDR367W
YHR033W			YDR367W
YHR034C			YDR371C-A
YHR035W			YDR373W
YHR037W			YDR376W
YHR038W			YDR379C-A
YHR039C			YDR381W
YHR039C-B			YDR381W
YHR041C			YDR381W
YHR043C			YDR381C-A
YHR044C			YDR381C-A
YHR045W			YDR381C-A
YHR046C			YDR390C
YHR047C			YDR394W
YHR048W			YDR396W
YHR049C-A			YDR397C
YHR049W			YDR397C
YHR050W			YDR397C
YHR051W			YDR398W
YHR057C			YDR404C
YHR059W			YDR406W-A
YHR060W			YDR407C
YHR064C			YDR408C
YHR066W			YDR410C
YHR067W			YDR412W
YHR073W			YDR413C
YHR075C			YDR416W
YHR076W			YDR427W
YHR077C			YDR429C
YHR078W			YDR434W
YHR079C			YDR437W
YHR079C-B			YDR449C
YHR080C			YDR454C
YHR081W			YDR460W
YHR082C			YDR464W
YHR086W			YDR464C-A
YHR087W			YDR468C
YHR091C			YDR472W
YHR092C			YDR473C
YHR093W			YDR475C
YHR094C			YDR478W
YHR095W			YDR487C
YHR096C			YDR489W
YHR097C			YDR498C
YHR100C			YDR499W
YHR103W			YDR510W
YHR104W			YDR510C-A
YHR105W			YDR524W-A
YHR106W			YDR524C-B
YHR108W			YDR524C-A
YHR109W			YDR527W
YHR110W			YDR526C
YHR111W			YDR531W
YHR112C			YDR542W
YHR113W			YDR543C
YHR114W			YDR544C
YHR115C			YDR545W
YHR116W			YDR545C-A
YHR117W			YEL077W-A
YHR120W			YEL077C
YHR121W			YEL075W-A
YHR123W			YEL076C
YHR124W			YEL076C-A
YHR125W			YEL076C-A
YHR126C			YEL076C-A
YHR127W			YEL075C
YHR129C			YEL074W
YHR130C			YEL073C
YHR131C			YEL072W
YHR132C			YEL070W
YHR132W-A			YEL069C
YHR133C			YEL059C-A
YHR134W			YEL058W
YHR135C			YEL055C
YHR136C			YEL053W-A
YHR137W			YEL050W-A
YHR138C			YEL035C
YHR139C			YEL034W
YHR139C-A			YEL034C-A
YHR140W			YEL032W
YHR142W			YEL032C-A
YHR143W			YEL030C-A
YHR146W			YEL026W
YHR147C			YEL022W
YHR150W			YEL021W
YHR151C			YEL020W-A
YHR152W			YEL020C-B
YHR153C			YEL019C
YHR155W			YEL018C-A
YHR156C			YEL009C-A
YHR157W			YEL008C-A
YHR158C			YEL002C
YHR159W			YEL001C
YHR160C			YER003C
YHR161C			YER003C
YHR162W			YER003C
YHR163W			YER006W
YHR167W			YER006C-A
YHR168W			YER008C
YHR171W			YER009W
YHR176W			YER010C
YHR177W			YER012W
YHR178W			YER013W
YHR179W			YER014W
YHR180W			YER015W
YHR181W			YER014C-A
YHR182W			YER014C-A
YHR183W			YER014C-A
YHR184W			YER016W
YHR185C			YER018C
YHR189W			YER021W
YHR191C			YER022W
YHR193C			YER023W
YHR194W			YER023C-A
YHR195W			YER025W
YHR198C			YER026C
YHR199C			YER029C
YHR200W			YER035W
YHR202W			YER036C
YHR203C			YER038C
YHR204W			YER043C
YHR206W			YER048W-A
YHR207C			YER052C
YHR209W			YER053C-A
YHR210C			YER054C
YIL001W			YER061C
YIL002C			YER069W
YIL005W			YER068C-A
YIL006W			YER070W
YIL007C			YER074W-A
YIL008W			YER074W-A
YIL009C-A			YER074W-A
YIL009W			YER074W-A
YIL010W			YER074W-A
YIL011W			YER076W-A
YIL012W			YER076C
YIL013C			YER078W-A
YIL014W			YER079C-A
YIL015C-A			YER082C
YIL015W			YER084W-A
YIL016W			YER086W
YIL017C			YER087C-B
YIL018W			YER088W-B
YIL020C			YER088C-A
YIL023C			YER090W
YIL024C			YER090C-A
YIL025C			YER091C
YIL027C			YER093C
YIL028W			YER094C
YIL029C			YER099C
YIL030C			YER100W
YIL032C			YER102W
YIL034C			YER104W
YIL035C			YER105C
YIL036W			YER107W-A
YIL037C			YER107C
YIL038C			YER112W
[truncated: 2,386 more rows]
