# Supplementary material for: Characterization of the yeast ionome: a genome-wide analysis of nutrient mineral and trace element homeostasis in Saccharomyces cerevisiae
Source: Genome Biol. 2005 Aug 30;6(9):R77. doi: 10.1186/gb-2005-6-9-r77 (PMC1242212; doi:10.1186/gb-2005-6-9-r77)
Supplement: Additional data file 2 — Shown are the results of the third-pass (n = 6) inductively coupled plasma-atomic emission spectroscopy (ICP-AES) analysis. Sheet 1: Normalized concentrations in parts per million (ppm) for each of the 13 elements assayed. Sheet 2: z scores are reported for each mutant and each element. These values are the number of standard deviations that the mutant value differed from the mean of the wild-type samples included in that experiment. Sheet 3: The z score data from Sheet 2 were converted into trinary data. A value of 1 was assigned if the z score was ≥2.5 and -1 if the z score was ≤-2.5. Values of 0 were assigned for values that fell between those boundaries. [file gb-2005-6-9-r77-S2.xls]

## Sheet: Normalized concentrations
Gene Mutated	Ca	Co	Cu	Fe	K	Mg	Mn	Na	Ni	P	S	Se	Zn
YPL166W	0.434007	0.108688	0.0925601	0.154784	32.1572	2.05665	0.00910552	2.23114	1.17806	23.741	5.2432	0.928303	2.61027
YPL193W	0.364949	0.0589455	0.0933579	0.165285	28.2791	2.15907	0.0115891	0.69445	0.398613	24.0892	5.62505	0.942674	1.98651
YOL072W	0.38629	0.0745962	0.165109	0.178989	26.0944	2.24682	0.0118724	0.520811	0.499773	23.9819	5.54915	0.739865	2.24728
YGR078C	0.557621	0.0595794	0.200603	0.104351	28.0642	2.07379	0.0117997	0.993561	0.454281	25.2248	5.34246	0.877306	2.24072
YPL179W	0.671418	0.124838	0.11141	0.195118	22.3629	2.61291	0.00751696	0.605458	1.38159	24.6645	4.12101	0.72418	2.71106
YDR375C	0.327926	0.0490376	0.0137608	0.181248	16.174	2.24193	0.00259631	0.539466	0.163706	20.5557	2.96774	0.0411151	1.73009
YEL014C	0.313464	0.0686952	0.0506839	0.159936	18.8344	1.34446	0.00640368	0.591941	0.657774	15.5269	3.44029	0.561086	1.79356
YDR378C	0.38734	0.0260631	0.0595169	0.10838	17.3612	1.41435	0.00756631	0.699163	0.117623	15.178	3.618	0.446703	1.20524
YDR388W	1.85031	0.0347142	0.304985	0.199096	5.63945	1.24463	0.00719432	2.33945	0.170571	14.5905	3.35636	0.963171	3.39601
YPL161C	0.667729	0.040975	0.991306	0.166041	16.0591	1.22718	0.00735281	1.93077	0.302341	15.7131	3.70587	0.776171	2.9585
YEL064C	0.287768	0.0458264	0.0551012	0.347333	15.2753	1.07659	0.0059235	0.555756	0.473584	12.4676	2.81737	0.49619	1.85867
YEL067C	0.74955	0.0473941	0.0447637	0.318705	16.3289	1.06617	0.00603653	0.923608	0.549717	12.0386	2.85827	0.471724	2.10709
YEL051W	0.731037	0.0202017	0.0582844	0.615889	12.5677	1.08938	0.0161838	1.44527	0.102427	10.0138	4.64779	0.205661	2.38721
YEL044W	0.724785	0.0205664	0.6286	1.27135	13.7516	1.02224	0.0110229	2.11844	0.153955	12.3428	3.3615	0.618063	4.15183
YEL062W	0.394123	0.0443298	0.0954195	0.283091	12.8714	1.09662	0.00516449	0.600802	0.359018	11.8652	3.05111	0.508012	1.88153
YER072W	0.476775	0.0449965	0.649926	0.173733	36.5001	1.638	0.0132351	1.62507	0.316195	19.9192	7.56508	0.762147	3.21958
YER081W	0.545622	0.108627	0.0969363	0.1773	35.0323	2.27586	0.0116651	1.0275	1.41803	27.5099	6.34437	1.13938	2.93416
YER007C-A	0.51934	0.103894	0.105529	0.157919	35.6985	2.31592	0.0109391	1.1136	1.09783	28.0108	6.34311	1.10897	2.8321
YER044C-A	0.493746	0.108944	0.0928443	0.164858	35.5842	2.29231	0.0116102	1.03396	1.30046	27.8118	6.46281	1.10622	2.85546
YHL029C	0.454852	0.0261243	0.0900775	0.169151	23.6979	2.8194	0.0102826	1.58667	0.11477	26.9355	4.95757	0.928027	1.34929
YHL005C	0.370043	0.0558234	0.0280688	0.412049	22.3239	3.27808	0.00532553	0.395124	0.0961588	27.9608	4.13792	0.14918	1.15249
YHL034C	0.259557	0.0235634	0.431373	0.113678	26.6423	2.03109	0.0118645	1.18631	0.201034	22.2136	5.45188	0.524427	1.45802
YGR206W	0.498147	0.0296257	0.216449	0.181576	20.2048	3.02792	0.0146797	1.41805	0.138757	27.0436	4.77742	0.910774	1.48395
YGR177C	0.403971	0.0281501	0.101047	0.172568	21.581	2.94487	0.00926299	1.3794	0.159597	25.9418	4.52061	0.914934	1.6038
YHR014W	0.240796	0.00581565	0.0216557	0.0441565	6.37906	0.955806	0.00805406	0.443107	0.0927407	8.7718	1.67572	0.276838	0.61304
YHR012W	0.487607	0.00699523	0.0315667	0.0441843	4.82404	0.921008	0.0100257	0.34119	0.0862127	8.82582	1.76303	0.259199	0.874722
YHR035W	0.297165	0.00506556	0.047468	0.0521521	6.49738	0.966305	0.0069655	0.453035	0.0776819	9.21534	1.72612	0.268971	0.655961
YHR047C	0.291957	0.00470971	0.083624	0.0539529	6.52083	0.963813	0.00622801	0.976324	0.0576076	9.20347	1.99559	0.236237	0.895743
YKL096W	0.952742	0.0426544	0.0764056	0.711667	24.3297	3.83916	0.0115648	0.797914	0.190728	32.4569	5.21065	1.0795	2.41626
YKL126W	1.38776	0.043467	0.245512	0.298805	22.5972	3.36862	0.0142287	1.52008	0.231671	31.4975	5.4433	1.18614	1.85666
YOR123C	0.494077	0.0586471	0.175467	0.247272	33.5119	3.86689	0.0110504	0.729326	0.28749	31.8364	6.29175	0.8454	1.98564
YKL097C	0.496084	0.0480169	0.169038	0.293778	35.7439	3.54057	0.0121107	0.552899	0.229435	31.9032	6.62947	0.803756	2.19829
YOR124C	0.675597	0.0453076	0.0640613	0.239615	22.5863	4.02343	0.0112879	1.28758	0.200936	33.1724	5.22966	1.17451	1.79548
YOR277C	0.689124	0.0255574	0.0687033	0.2141	20.6385	3.47747	0.0100715	1.32095	0.217335	28.2309	4.42613	1.04443	1.59149
YJL215C	0.707797	0.0287585	0.140058	0.339679	17.4383	3.38505	0.0115868	1.47645	0.192379	29.9445	4.5994	1.1066	1.78861
YOR191W	0.754148	0.0215018	0.0874524	0.42923	20.8781	3.37139	0.00699051	0.705218	0.188092	28.6324	4.20735	1.05475	2.1834
YLR386W	0.782036	0.0290799	0.167103	0.42979	33.8607	2.60684	0.00935508	1.67207	0.103959	30.7559	5.21524	0.408967	1.6049
YOR246C	0.421195	0.0222495	0.0932999	0.22629	18.8855	3.56717	0.00652888	1.03331	0.19169	29.0984	4.24213	1.09605	1.70482
YLR261C	5.34556	0.0411485	0.270975	0.563009	24.2194	3.33404	0.0768145	1.96067	0.213803	34.3071	7.10194	0.54038	2.03921
YLR280C	0.908712	0.0668109	0.116219	0.275479	29.0969	4.48404	0.0200473	1.39074	0.389697	35.949	6.15423	1.24233	1.96038
YLR417W	2.27288	0.0252264	0.112612	0.818802	12.7869	4.39448	0.0318424	1.97403	0.11263	33.1104	5.61984	0.394436	2.56724
YLR410W	1.31753	0.0676631	0.129466	2.37721	30.0931	3.98207	0.032762	4.98098	0.64285	29.9047	5.83663	0.791795	2.51901
YLR241W	1.37023	0.0621316	0.126634	0.443374	28.9956	4.15884	0.0183887	1.46243	0.389898	34.3622	5.71727	1.16076	2.32155
YGL212W	0.71409	0.00586748	0.0497417	0.073931	7.44957	0.872129	0.00439072	0.908672	0.0592741	9.46697	1.93877	0.208021	1.45005
YDR207C	1.08795	0.000454886	0.131848	0.279715	4.35651	0.91903	0.00970116	1.43256	0.0369707	8.84778	1.92951	0.111965	2.24932
YGL221C	0.347907	0.00673802	0.0736534	0.0769469	7.32064	0.953707	0.00636304	0.876096	0.0441923	9.75846	1.82639	0.229972	0.862235
YGL215W	0.551552	0.00433119	0.141607	0.107613	6.23326	0.815024	0.00941719	0.902337	0.0312707	9.39359	1.85229	0.176411	1.41031
YGL216W	0.539012	0.0055061	0.159527	0.111192	6.88307	0.885155	0.00855197	0.912215	0.0361956	9.55683	2.03882	0.173871	1.24028
YPL008W	0.788033	0.0521653	0.450154	0.172263	31.9857	3.06883	0.012645	1.0213	0.324848	28.4803	5.72475	0.906045	2.06884
YPR173C	1.35841	0.0828381	0.120537	0.30255	26.8125	4.49078	0.0262684	1.58864	0.211822	31.9718	5.74322	0.684761	1.98817
YPL002C	0.966374	0.0341781	0.0525121	0.319508	24.7367	4.70261	0.0177664	1.2535	0.113557	33.608	4.94425	0.613759	2.07569
YBL085W	0.528652	0.0795561	0.114173	0.263843	30.9736	4.1378	0.0111355	1.03315	0.363764	34.262	5.86673	1.37769	2.04052
YPR159W	0.962016	0.0490757	0.162464	0.266786	32.4836	3.61821	0.0155912	1.74729	0.223105	36.1499	6.39563	0.966607	1.72655
YBL086C	0.408151	0.0334776	0.0429133	0.112514	12.525	1.79014	0.00409184	0.488607	0.144585	14.9531	2.44146	0.53426	1.10609
YGL005C	0.309535	0.034028	0.138469	0.0790884	18.7364	1.48625	0.0142042	0.519398	0.200476	13.326	3.14336	0.328443	1.09462
YBL087C	0.283231	0.0267332	0.100146	0.0853262	18.7119	1.50299	0.00616892	0.477108	0.124654	14.5419	3.64866	0.382387	1.08998
YBL088C	0.277978	0.0344314	0.0690771	0.896521	13.5548	1.71805	0.0111383	0.441487	0.152742	15.1152	2.67061	0.550282	1.09872
YBL089W	0.184987	0.028309	0.248754	0.0854149	15.867	1.4421	0.00670033	0.608227	0.161948	13.7976	3.02725	0.399784	1.08444
YGR167W	4.46246	0.0397344	0.266989	0.175279	29.7318	3.64614	0.0611751	1.5285	0.171427	38.8587	6.95848	1.28498	2.1961
YLR393W	0.453788	0.0646782	0.0391273	0.387833	37.5081	4.57298	0.00645484	0.587204	0.142177	40.7838	6.44234	0.124945	1.82343
YGL013C	0.568351	0.0554747	0.129318	0.288354	32.3922	4.56841	0.0123824	1.33452	0.301508	39.8115	6.84713	1.5164	1.98113
YHR030C	0.637481	0.0564817	0.192552	0.329155	30.3324	4.44811	0.00899322	1.19246	0.278683	40.1551	6.47993	1.62354	2.27649
YLR232W	0.574773	0.0643481	0.0746839	0.296229	33.7291	4.58154	0.0130739	0.921841	0.179436	38.4494	6.35223	0.95279	1.73306
YNL204C	0.449803	0.0339112	0.083035	0.239728	16.5307	3.16885	0.00603123	1.00524	0.188819	28.1059	4.47983	1.04446	1.61456
YGL078C	0.351402	0.0278784	0.102494	0.135101	27.6635	2.43981	0.0097721	0.815107	0.179933	23.6841	5.38933	0.757344	1.60778
YGL082W	0.419827	0.0400185	0.0611073	0.201936	19.7604	3.24385	0.00630834	0.828422	0.216373	27.7194	4.39801	1.09134	1.51935
YNL203C	0.542416	0.0292591	0.0638866	0.219873	18.3395	3.12768	0.00854197	1.04262	0.198094	27.613	4.48408	0.94625	1.50498
YNL229C	0.766965	0.0245304	0.177023	0.135033	20.341	2.5707	0.0142054	1.29834	0.0803131	25.9119	6.27223	0.946046	1.61222
YIR024C	0.388494	0.0354229	0.0468494	0.875238	27.6079	3.63925	0.0103812	0.627412	0.152204	32.8451	5.29451	0.793824	1.37874
YDR323C	1.04114	0.044188	0.0808097	1.09672	21.9882	3.78213	0.0403046	0.518793	0.265512	26.6972	5.11917	0.972153	1.78495
YIL076W	0.885681	0.0616979	0.123703	1.89402	15.3588	3.37106	0.0219579	0.985067	0.212416	31.6156	5.01134	1.09234	1.81858
YKR069W	0.56332	0.0363847	0.123338	0.654479	27.7167	3.61181	0.0131637	0.978712	0.271957	31.4043	5.88315	1.12637	1.81615
YKR035C	0.929046	0.0368809	0.0950466	0.326672	22.7013	3.20795	0.0270068	0.838059	0.173876	24.4102	5.12223	0.937032	1.78397
YML071C	0.416827	0.0155448	0.0372343	0.0589364	13.3845	1.65344	0.00959464	0.448779	0.0921742	15.1813	2.68754	0.477583	0.77971
YJL045W	0.254097	0.0181837	0.0635132	0.102279	11.9605	1.67579	0.005218	0.519233	0.133322	14.8412	2.74875	0.538981	0.951596
YPR065W	0.214386	0.0368223	0.0884818	0.0683108	15.3263	1.1912	0.00498404	0.326764	0.10296	11.9342	3.2214	0.299729	1.0649
YML123C	0.284818	0.0145272	0.038133	0.105865	13.5321	1.47439	0.0049329	0.373688	0.0650336	14.9006	2.79305	0.498617	0.896393
YHR193C	0.285783	0.0208821	0.0178103	0.165991	15.9738	1.69489	0.00229722	0.178342	0.0543907	15.7969	2.67389	0.0339374	0.938219
YNR032C-A	0.624081	0.0700651	0.136009	0.235934	30.1494	4.17741	0.0117323	1.59536	0.295449	35.2204	6.00023	1.1374	2.24036
YML072C	0.526346	0.0603989	0.383853	0.227286	37.2825	3.59294	0.0125804	1.11294	0.243184	33.5815	7.02051	0.796643	2.28384
YJR098C	0.494668	0.061311	0.267979	0.220836	36.3931	4.05372	0.012091	1.2194	0.248765	35.9935	6.96238	0.860027	2.30608
YBR269C	0.80105	0.0592551	0.135736	0.280198	28.1136	4.25331	0.0133952	1.33871	0.256987	37.6773	6.49965	1.35972	1.99419
YDR035W	0.605217	0.0694336	0.133346	0.243977	33.2613	4.17971	0.0118968	1.41844	0.331686	34.6361	6.65083	1.10734	2.22665
YCR059C	0.698457	0.026602	0.0612757	0.151231	13.2595	2.3022	0.0054948	0.581734	0.131913	20.6724	3.22189	0.780052	1.01969
YCR036W	0.555919	0.0225555	0.0552868	0.10528	13.3773	2.16962	0.00568143	0.544562	0.109572	19.8252	3.19357	0.719465	0.961028
YBR291C	0.624726	0.0253064	0.0880114	0.125455	12.8476	2.15588	0.00563559	0.539583	0.11444	20.3628	3.31335	0.830132	1.01839
YJL012C	0.428357	0.0354606	0.166808	0.290934	31.9632	1.7559	0.0122899	0.353211	0.133685	19.3133	5.93758	0.773097	1.96442
YJL029C	2.69115	0.0225412	0.0600031	0.445079	39.6218	3.33993	0.0355133	0.786073	0.157336	32.9415	7.72953	0.711859	1.89778
YJR021C	0.753789	0.0680798	0.107162	0.32862	26.7316	4.34484	0.0112123	0.948482	0.321137	38.4385	5.91365	1.53482	2.02341
YJR040W	0.95038	0.0891066	0.101356	0.462706	28.1015	4.47106	0.0153999	1.09179	0.254053	40.9242	5.85584	1.35803	1.69788
YDL110C	0.563781	0.0723087	0.132238	0.284162	28.5452	4.35102	0.0092696	1.02432	0.368776	38.1946	6.15326	1.45498	1.88304
YDL190C	0.399878	0.0323471	0.0653435	0.497201	25.0102	2.96791	0.00969766	0.793307	0.164657	27.4206	4.79794	0.867	1.69605
YKL003C	0.447762	0.0378947	0.0534504	0.350466	34.5772	3.33965	0.00367682	0.879243	0.114574	29.2713	6.38593	0.0739121	1.5222
YMR066W	0.415166	0.0410572	0.0378773	0.374156	27.9559	3.64427	0.00448871	0.437919	0.122061	32.2758	5.2917	0.0309285	1.31168
YDL170W	0.476166	0.0333978	0.0614497	1.63737	24.2698	3.404	0.0145573	0.515322	0.225419	30.0734	4.69972	1.09765	1.99785
YDR322W	0.884553	0.0301377	0.0265209	0.72503	23.0575	3.41328	0.0056051	0.924219	0.123751	31.8254	4.71243	0.0468132	2.00791
YJR113C	0.546625	0.0550509	0.0543013	0.518022	41.599	5.19012	0.00725792	0.587376	0.136854	43.7308	7.48403	0.0508636	1.69841
YMR150C	0.3506	0.0705522	0.0347417	0.352144	37.0552	5.12617	0.00581345	0.446138	0.150656	46.1889	6.45326	0.0380359	1.60655
YMR089C	0.747148	0.0540639	0.0638108	0.592835	40.9179	5.08511	0.00747157	0.705383	0.145214	42.7369	7.11326	0.0874318	2.17016
YMR098C	0.639832	0.0795024	0.039589	0.57668	38.9447	5.07029	0.00720556	0.475928	0.144862	45.5603	6.74929	0.0356315	1.71272
YHR033W	0.547078	0.0624587	0.348735	0.521607	37.4575	3.80663	0.0146559	0.735617	0.280088	36.6221	7.26223	1.10196	2.1548
YHL038C	0.563265	0.0778082	0.0315699	0.800329	30.2962	3.96111	0.00654031	0.244188	0.127015	34.3106	4.8316	0.0353282	1.65637
YMR267W	0.763547	0.0504314	0.0432961	1.59237	27.8635	3.66467	0.0136995	0.150283	0.111462	30.8175	5.07539	0.0246167	1.80415
YJL209W	0.406226	0.0789721	0.0291997	0.422013	28.5502	3.96778	0.00488056	0.115187	0.121018	35.1572	4.79232	0.0205534	1.42722
YPL215W	0.4163	0.0823271	0.0347531	0.538505	31.3109	3.92318	0.00539578	-0.170752	0.121886	34.6383	4.72025	0.0140473	1.81699
YMR228W	0.530644	0.0549495	0.0375599	2.64218	30.0142	3.60377	0.0182634	0.35963	0.119529	31.6169	4.82384	0.0352827	1.89542
YPL172C	0.630352	0.0655265	0.0245243	0.512519	26.6882	3.38293	0.00527461	-0.0259056	0.104847	30.2899	4.23173	0.0158458	1.47707
YAL013W	0.778883	0.0377275	0.0840301	0.246445	24.0828	2.86294	0.0106783	1.10206	0.0995599	25.3987	5.14567	1.07939	1.56263
YGR122W	0.497849	0.0310536	0.0556871	0.228949	19.7401	3.38215	0.00659064	0.616483	0.151242	31.9633	4.22294	1.10556	1.85215
YNL147W	0.520147	0.0408754	0.0338457	0.262482	27.2791	3.22796	0.00451443	2.61715	0.108332	34.533	4.81014	0.265681	1.21443
YOR038C	0.538244	0.043592	0.0715698	0.266023	24.2897	4.47661	0.0135659	1.2564	0.277431	39.1498	5.89008	1.60382	1.78526
YOR043W	1.40316	0.0620983	0.592221	0.55234	6.66051	2.77125	0.0201914	4.15604	0.300158	38.7676	8.4795	2.98583	2.92773
YLR006C	0.524909	0.0362266	0.122053	0.363446	26.5453	3.66853	0.0130155	0.824032	0.270576	33.0029	6.11312	1.18082	2.11357
YOR036W	1.242	0.0414635	0.110071	0.252018	22.4121	4.45516	0.0371661	0.860128	0.290381	32.3376	6.29293	1.41107	1.80015
YLR061W	0.40766	0.0202191	0.0481399	0.215829	30.6496	3.59249	0.0115572	0.567703	0.134866	38.1545	6.0226	1.1251	1.65319
YPL270W	0.334137	0.0194462	0.0259829	0.171745	17.0726	2.47534	0.00499387	0.536151	0.101148	21.5723	3.22453	0.350298	1.33249
YOL053W	0.497184	0.0227415	0.0610412	0.201251	15.0899	2.51897	0.0066616	0.600994	0.159425	21.1199	3.38384	0.806778	1.41129
YOR371C	0.40528	0.0267425	0.124943	0.13138	16.3351	2.20321	0.00755421	0.81282	0.186848	18.138	3.61361	0.642006	1.37432
YOR068C	0.657007	0.0185413	0.0570758	0.150882	25.8235	2.20076	0.0139439	0.93847	0.114377	19.3138	4.31242	0.644432	1.36846
YPL234C	0.787711	0.0691758	0.114082	10.1909	30.9372	5.13847	0.0564104	2.01183	0.336565	42.0435	6.86648	1.60636	2.41202
YBR203W	0.882762	0.0772834	0.114989	0.557263	32.4118	5.07277	0.0150189	1.54378	0.395134	41.6323	6.74516	1.65365	2.21846
YBR219C	0.768904	0.0799804	0.140305	0.476222	29.2731	5.18527	0.0141214	1.62273	0.361563	44.005	6.75486	1.75982	2.20757
YBR187W	0.492908	0.0710454	0.0575906	0.443495	33.8822	5.15581	0.0362237	1.28947	0.306922	41.223	6.48703	1.33117	2.03547
YPL196W	0.880942	0.068594	0.143784	1.05843	26.3422	4.69096	0.0186885	1.67141	0.328782	41.9402	6.83478	1.59398	2.25765
YBR255W	0.400024	0.0488124	0.0798355	0.165101	23.9303	3.08349	0.00841903	1.14277	0.222883	25.7295	4.75815	0.935055	1.60263
YBR262C	0.570971	0.0480272	0.0836641	0.214603	18.5761	3.20425	0.0101637	1.08782	0.224152	27.8872	4.36931	1.10237	1.61287
YBR221C	0.496773	0.0430344	0.0331619	0.221678	20.6815	3.21145	0.00608078	0.826737	0.114705	27.676	4.45695	0.510081	2.23657
YBR224W	0.530872	0.0414311	0.0693428	0.170763	23.4817	2.97452	0.00887981	1.0717	0.205139	25.8008	4.65219	0.916233	1.66246
YBR260C	0.537254	0.0503663	0.0749871	0.389638	19.7517	3.2619	0.00962134	0.789169	0.241916	27.487	4.31072	1.10268	1.68447
YDR049W	0.325378	0.00821984	0.0638441	0.126148	14.3274	2.02811	0.00366809	0.430821	0.119147	17.1161	2.99561	0.494918	1.28527
YBR267W	0.269976	0.00999324	0.0586358	0.0642294	16.283	1.90383	0.00642741	0.471597	0.0993432	16.1188	3.12983	0.51025	1.00829
YBR266C	0.296694	0.0051523	0.0599698	0.0676466	16.1437	1.67378	0.00730744	0.495928	0.0816828	16.7058	3.17335	0.540958	1.03212
YBR263W	0.258416	0.00688046	0.0804768	0.0930208	15.7589	1.72495	0.00631408	0.502446	0.116628	15.4539	2.92102	0.48416	1.27171
YDR055W	0.242453	0.00631317	0.0385322	0.0921055	14.6158	2.16341	0.00721726	0.677129	0.133818	18.4565	2.72128	0.646674	1.04065
YDR069C	0.626387	0.0305728	0.428473	0.118941	10.5671	1.81318	0.00841103	0.725124	0.0818174	15.7355	3.67045	0.69499	1.32113
YDR080W	0.44181	0.0211329	0.0708324	0.102381	20.9225	1.6064	0.00931404	2.00861	0.0551722	15.8149	4.2078	0.510196	0.891148
YDR129C	1.80088	0.0188294	0.219783	0.174233	6.18276	1.27444	0.00892689	1.33523	0.0929086	15.9502	2.88969	0.714526	1.80227
YDR075W	0.149035	0.0319543	0.105834	0.0855391	16.8518	1.67064	0.00552644	0.431156	0.121626	14.9417	3.27296	0.401919	1.11016
YDR104C	0.288473	0.032284	0.0582334	0.10886	13.4124	1.83183	0.0062042	0.762261	0.145651	16.0188	2.80225	0.569349	1.06634
YKL212W	3.15515	0.0168557	0.0939588	0.341933	11.0657	1.25554	0.0169312	1.02494	0.0407375	13.8121	2.83387	0.477142	1.07218
YOL001W	0.949002	0.0401002	0.0342216	0.0564387	3.18296	1.77789	0.0188047	0.343732	0.149065	12.6496	1.02249	0.769141	0.975734
YILO16W	1.43523	0.0256635	0.03535	0.527441	8.69791	1.62813	0.00765653	0.622177	0.0958586	13.9067	2.08518	0.465873	1.06083
YIL017C	1.53321	0.0359263	0.0494543	1.03976	3.8136	1.44729	0.0125796	0.823068	0.0397393	14.0414	2.26413	0.444472	1.1943
YIL028W	0.365483	0.00503308	0.0195874	0.157833	6.00306	0.986055	0.00337768	0.298057	0.0622517	7.87044	1.19001	0.245858	0.636576
YIL064W	0.340946	0.00496744	0.0187178	0.208182	5.90555	0.97076	0.00350851	0.248457	0.0549199	8.15447	1.22469	0.250543	0.591375
YIL073C	0.452287	0.00432693	0.0218507	0.230459	5.69459	0.985031	0.0037099	0.447368	0.0540267	7.88724	1.18075	0.227549	0.808349
YDR140W	0.313573	0.00277184	0.02073	0.22056	5.63651	0.686853	0.00409382	9.92726	0.0257979	7.79674	1.48973	0.199137	2.00812
YIL077C	0.405299	0.0065662	0.018799	0.0867	1.8452	1.02614	0.00569237	0.42586	0.0543283	8.72453	1.20499	0.297831	0.606349
YDR319C	0.246737	0.00327188	0.0149371	0.0645641	5.77829	0.92291	0.00264883	0.781662	0.0370034	7.8323	1.27613	0.267244	0.526178
YIL065C	0.398846	0.0108563	0.069729	0.114167	1.75865	0.742567	0.00426306	1.28456	0.0472409	8.06413	1.47333	0.421774	0.625151
YHR183W	0.336391	0.00522775	0.0293966	0.0938174	8.88861	0.868842	0.0041675	1.29626	0.209712	7.98509	2.22902	0.300514	1.00649
YHR206W	0.204876	0.00477417	0.0127829	0.2643	6.22623	0.86474	0.00257939	1.18404	0.0712072	7.41091	1.49509	0.285296	0.974457
YDR316W	0.19864	0.00350949	0.022882	0.130582	5.52179	0.714464	0.00536264	22.5922	0.0473599	6.45061	1.43494	0.280182	1.33679
YHR038W	0.240769	0.00604097	0.00993123	0.183468	6.23406	0.651354	0.00194001	4.05054	0.0270796	6.31346	1.8043	-0.00434151	3.26558
YHR189W	0.2211	0.00406156	0.0278319	0.116375	5.99973	0.759092	0.00269792	1.47137	0.0318442	7.32042	1.51012	0.14928	1.47617
YHR029C	0.211402	0.00360262	0.0149599	0.0958361	6.04709	1.01268	0.00195617	0.697762	0.0696235	8.94435	1.34706	0.353709	0.567173
YDR317W	0.206432	0.00355955	0.0202226	0.139866	3.553	0.981976	0.00250223	21.1956	0.0628179	8.44975	1.50949	0.30649	1.38822
YIL041W	0.39385	0.00871057	0.117503	0.488243	2.905	0.59229	0.00909067	132.14	0.0836932	7.74465	2.62785	0.479427	4.47727
YIL050W	0.26636	0.00481709	0.0168173	0.117086	3.66814	0.970478	0.00205913	3.14687	0.0633794	7.98612	1.62493	0.313476	2.16383
YCR009C	0.784325	0.00488655	0.0895976	0.135088	3.25076	0.785756	0.00586524	2.42305	0.0483878	9.00275	1.95127	0.472202	1.36881
YLR242C	0.359908	0.0292852	0.075743	0.182934	15.096	2.71211	0.00854134	0.954871	0.166063	25.3418	4.17735	0.915151	1.37561
YJL208C	0.654983	0.0298102	0.0655634	0.313706	15.2877	2.78774	0.0058301	0.654936	0.14286	25.1265	3.93092	0.869374	2.0315
YLR262C	0.927314	0.0233046	0.0653107	0.136226	18.306	2.43865	0.0227453	0.822237	0.11425	24.6138	4.55095	0.722685	1.21402
YLR330W	1.50974	0.0206829	0.13908	0.281583	12.953	2.83771	0.00750914	1.54077	0.140839	28.5659	4.30389	1.1063	1.41193
YKL075C	0.251301	0.0296372	0.05264	0.186785	12.844	2.97234	0.00568765	1.52834	0.154005	26.0938	4.1981	0.947078	1.40202
YGR084C	0.804962	0.0783293	0.0491634	0.477028	16.4434	2.71148	0.00801398	11.5556	0.174051	24.6637	2.96067	1.77131	18.9798
YOR106W	1.45317	0.0195252	0.109754	0.232583	18.3113	1.55364	0.0159661	1.07608	0.0774501	17.6854	4.53116	0.574722	2.02918
YKL087C	0.295531	0.0281386	0.0265562	0.242406	17.4575	2.815	0.00443562	2.3383	0.0574172	27.0404	4.72454	0.105778	1.31581
YLR220W	0.31628	0.0270094	0.0545193	0.0547864	14.1741	2.88136	0.00684557	1.08561	0.154897	26.0576	4.14652	0.894651	1.38942
YKL171W	1.26446	0.0315568	0.0808577	0.394249	14.5831	2.80633	0.00734389	1.70509	0.148253	24.6677	3.91044	0.818803	2.56768
YLR373C	1.30859	0.00521044	0.069176	0.270957	28.4295	3.05846	0.0144267	3.25149	0.00473111	30.5848	6.62013	0.100926	5.4952
YPR135W	2.4627	0.018803	0.273284	0.439599	30.5294	4.09196	0.0165347	2.41034	0.41087	37.1874	6.73251	1.35463	4.69156
YLR233C	5.07293	0.0118065	0.120825	0.406911	22.4238	2.9787	0.0193869	2.20399	0.0125746	30.5936	6.75546	0.167611	5.28448
YPR191W	2.13831	0.0346569	0.0809746	0.721583	34.5791	3.73241	0.00799141	1.07294	0.141849	39.0835	6.73868	-0.0499863	6.3291
YPR139C	2.1713	0.00587389	0.0636244	0.240069	22.5142	2.78544	0.0196892	2.7588	0.00492665	33.7156	6.2293	0.044925	4.65126
YLR322W	0.930292	0.0099743	0.0447532	0.261205	25.2155	2.9781	0.0229154	2.00181	0.00625622	34.6174	7.4542	0.198685	2.63277
YGL220W	0.884592	0.0489027	0.0442779	0.282769	29.4751	4.09367	0.0104317	8.15322	0.197152	39.4388	6.3577	1.04093	2.5267
YDR200C	1.60386	0.0160105	0.0683373	0.351879	26.1619	4.24412	0.0119982	1.21151	0.26482	39.5631	6.10857	1.48787	2.59612
YDR220C	0.913432	0.018106	0.0561361	0.320273	30.1572	4.851	0.00891625	1.25467	0.320859	44.6628	6.73634	1.65748	2.64086
YGL226W	1.12302	0.0149231	0.0750435	0.314594	27.5949	4.03728	0.00948938	1.16071	0.276259	36.7499	5.67297	1.17622	3.06384
YML097C	1.1761	0.0324444	0.117229	0.284356	24.46	5.32958	0.0277179	1.9051	0.341163	40.691	7.23119	1.69032	2.16631
YHR191C	0.488711	0.0264473	0.137537	0.244411	29.6933	5.04202	0.0125359	1.67531	0.48253	39.2534	7.28754	1.54845	2.17169
YML112W	0.725397	0.0142278	0.131296	0.354512	33.8202	4.73167	0.0162635	2.36324	0.375832	43.2119	8.28171	1.62986	1.87073
YIR019C	0.487553	0.0246441	0.0912745	0.314442	22.8765	5.47539	0.010201	2.59201	0.30705	43.0633	6.98946	1.64333	2.14035
YMR279C	0.430925	0.0243789	0.0815129	0.311862	23.3124	5.48112	0.0102871	2.8857	0.305487	43.8214	7.08592	1.69206	2.1092
YGR287C	0.432018	0.0250138	0.0830428	0.310975	22.9079	5.51325	0.00910157	2.72037	0.316042	43.1087	6.95663	1.67356	2.15118
YLR039C	1.07446	0.024213	0.0825973	0.285666	33.2575	5.03494	0.0260855	1.73645	0.256639	42.7245	7.76912	1.34839	1.80213
YER095W	0.516976	0.026995	0.0919613	0.280578	33.8857	5.50644	0.0133787	1.56992	0.483597	42.6165	7.6186	1.67156	2.13269
YML110C	0.173113	0.0248	0.0417086	0.258186	23.6339	5.60209	0.0046098	2.75749	0.141541	45.5953	7.58333	0.090568	1.91747
YFR010W	0.738151	0.0288362	0.106814	0.312523	21.2899	5.40812	0.00937323	2.13107	0.291669	39.4641	7.61399	1.72915	2.46055
YLR034C	0.477081	0.0242779	0.0749638	0.300077	23.061	5.2886	0.0252423	2.70204	0.301521	41.7348	6.81379	1.65106	2.30579
YIL011W	0.605016	0.0994409	0.0761736	0.307231	25.5458	5.63533	0.00720323	1.90221	0.455182	43.3875	6.52303	1.7066	2.34525
YIL005W	0.991628	0.0921967	0.46967	0.217046	13.1786	4.2159	0.0127184	3.60166	0.410033	43.8724	8.06323	2.47583	2.38101
YIL015W	0.736616	0.101255	0.190842	0.357902	11.4367	5.19917	0.0100595	3.00439	0.377202	43.9934	7.06928	1.87886	2.51901
YIL025C	0.529796	0.0926936	0.0793203	0.314819	24.9412	5.5768	0.00836709	1.76219	0.441308	44.433	6.97351	1.80997	2.31788
YIL001W	0.741638	0.100394	0.155199	0.355467	12.2457	5.31684	0.0102114	2.99595	0.380334	44.2709	6.99135	1.82194	2.41595
YHR010W	0.49213	0.0433654	0.0441061	0.17587	39.8458	4.72183	0.0132281	0.821181	0.221239	48.4246	8.20358	1.42685	1.85048
YPL037C	0.391449	0.0935441	0.0649919	0.30597	31.7098	5.75229	0.00936857	2.06806	0.443724	46.8875	8.04575	1.76004	2.59596
YIL029C	1.46267	0.132105	0.507421	0.49851	6.79359	4.30849	0.0192854	4.15774	0.38898	47.6977	9.26639	2.93889	3.32207
YEL031W	0.680172	0.120974	0.395318	0.160661	46.5143	3.69259	0.0162328	2.28828	1.68603	31.6218	8.28103	1.41434	2.42578
YPL049C	0.565774	0.0984804	0.0840079	0.344927	24.7759	6.05582	0.00848034	2.67054	0.41765	47.862	7.2804	1.96743	2.59587
YGR174C	0.271059	0.0781701	0.0544553	0.292703	35.2281	5.60704	0.00968042	0.952186	0.239763	48.3159	7.96674	1.25013	2.05285
YEL027W	0.534283	0.0743742	0.118345	0.318988	89.723	4.56893	0.0467153	1.43919	0.199381	48.0348	19.3652	1.04496	1.90272
YPL051W	0.581751	0.103949	0.0600366	0.323839	30.5352	5.83468	0.0173605	2.20916	0.381666	48.4406	7.74694	1.54535	2.11556
YPL054W	0.470514	0.0891077	0.104457	0.333921	28.3583	5.73975	0.0124315	2.15224	0.38925	48.5099	7.76086	1.77951	2.26716
YIL053W	1.46726	0.133763	0.445227	0.476088	6.84692	4.58343	0.0179769	3.56799	0.378911	47.8598	8.81293	2.82045	3.43243
YGR171C	0.250721	0.0148941	0.0395632	0.116246	11.4094	2.38873	0.00192034	0.751466	0.0610547	20.6392	2.86952	0.0324089	0.985451
YDL185W	0.794937	0.0125552	0.0334306	0.098704	28.3022	1.48077	0.0164328	5.07875	0.050796	15.5533	5.59813	0.465706	1.83643
YKR085C	0.979148	0.0110599	0.0762413	0.15345	16.9429	1.63433	0.00231747	1.07811	0.0384901	16.7965	3.07253	0.0511755	1.30096
YER058W	0.827301	0.0170734	0.0460156	0.118486	15.758	2.20999	0.00339475	1.32914	0.114858	19.232	2.8368	0.380875	1.28485
YDL056W	0.311735	0.0138239	0.0284087	0.174465	19.8724	2.13296	0.00244237	0.428144	0.0492909	20.7073	3.41314	0.0496669	1.09802
YGR056W	0.349858	0.0144732	0.0681934	0.102697	17.9104	2.02596	0.00544859	0.571332	0.244377	17.0289	3.08953	0.582622	1.03829
YGL095C	1.57398	0.0162338	0.07038	0.243388	12.0057	2.32436	0.024227	1.01349	0.151456	17.5649	3.4161	0.571314	1.12163
YGR036C	0.783871	0.0100691	0.0836032	0.0535013	18.32	1.77187	0.0151438	1.11875	0.116268	19.798	4.21325	0.607803	0.896576
YGR105W	0.445573	0.016125	0.0751311	0.12371	31.0638	1.84571	0.0231	1.0954	0.0660759	18.2539	6.20238	0.613221	1.01176
YGL071W	1.26614	0.020932	0.0347481	0.0843057	11.6211	2.09219	0.00526568	3.90672	0.0797795	18.4336	2.65992	0.197202	4.08133
YDL106C	0.902562	0.0117738	0.0552753	0.106944	18.2649	1.63718	0.00929604	1.1972	0.064299	15.1546	3.91043	0.556821	0.995121
YOR331C	0.381164	0.0121235	0.0866125	0.0995112	27.6952	1.36997	0.0189847	0.522708	0.0631337	16.0561	6.15697	0.387725	1.05256
YGR020C	0.536314	0.043705	0.166891	0.190202	43.0834	2.60379	0.0256746	3.32258	0.159325	27.3519	10.7146	0.678446	1.70724
YGL246C	0.3538	0.0538362	0.0441515	0.201776	21.9689	2.99619	0.00789706	5.93373	0.218669	28.2647	4.51139	0.84118	3.21248
YKL213C	0.721903	0.0138775	0.101596	0.191117	14.9388	3.55822	0.0125691	2.05248	0.18548	28.5234	5.18763	0.973959	1.87879
YPL057C	0.538968	0.0292859	0.27019	0.225864	19.6769	2.98526	0.0100726	3.38557	0.337575	25.4719	4.74728	0.86856	2.47737
YDR065W	0.627467	0.0489277	0.028819	0.161452	22.2185	3.26193	0.0289246	0.745699	0.130008	29.7772	4.53803	0.0483288	1.6168
YKL080W	0.682699	0.0381447	0.0367793	0.234659	23.9536	2.42422	0.0164026	13.7306	0.0550528	22.7971	8.12351	0.143963	4.08599
YGL240W	0.433694	0.0688045	0.0549379	0.180116	21.5038	3.29028	0.00799	2.2353	0.266487	28.6111	4.22045	0.94216	1.93873
YGL260W	0.311975	0.0742644	0.0516873	0.228682	20.5677	3.37541	0.00598156	2.29887	0.279198	29.7645	4.20529	0.843799	2.05368
YGL261C	0.37287	0.0124743	0.0638137	0.2576	18.1653	3.54963	0.00767425	6.16969	0.228955	29.4067	4.73919	1.03465	3.77024
YHR011W	0.523479	0.0359889	0.0423584	0.302388	19.735	3.23376	0.00686889	2.20798	0.0876141	30.9821	5.12589	0.0933997	1.74598
YDL191W	0.655216	0.0439982	0.157262	0.107666	30.2622	2.76443	0.0159295	0.850984	0.238845	28.8344	5.91834	1.07719	1.62672
YPL084W	0.79401	0.0171072	0.164546	0.348968	14.8689	3.5181	0.023573	4.82971	0.225949	26.7766	4.74289	0.977804	3.1577
YLR396C	1.72692	0.0263769	0.201259	0.150029	18.6742	2.61359	0.12243	3.72033	0.101138	29.8646	7.93368	0.764434	1.8923
YDR204W	0.289094	0.0517788	0.0286278	0.20496	22.2409	3.50846	0.00395135	0.916116	0.120775	31.2954	4.80841	0.0657334	1.61129
YPL045W	2.35379	0.0287423	0.258843	0.21132	17.7454	2.26526	0.147595	8.21694	0.0869946	28.8819	8.57494	0.780266	3.77

## Sheet: Z scores
Gene Mutated	Ca	Co	Cu	Fe	K	Mg	Mn	Na	Ni	P	S	Se	Zn
YKR069W	-0.387233	4.53252	2.16336	-0.265809	8.72378	-0.333085	-0.183496	0.242919	2.22461	0.408789	14.0874	-2.41976	1.16857
YER081W	-0.0152077	-0.290422	-0.372101	2.97089	-0.232102	-0.6879	0.364454	-0.749155	0.369083	-2.27181	-0.718547	0.548247	2.87171
YPL161C	4.53444	-6.62445	175.859	24.4601	-4.27534	-8.03272	2.21944	46.6363	-3.05366	1.8433	7.03405	11.9026	11.6631
YLR410W	-0.796412	0.207787	0.773057	10.7148	9.8835	-2.49099	2.26413	6.28621	0.963389	-16.5245	1.93054	-0.176874	7.5505
YBL085W	-1.71145	1.63234	2.06969	1.08071	9.98805	-2.08265	1.75939	1.40835	2.75399	-6.10629	6.02415	-4.79991	0.478421
YPR159W	2.54434	-8.46331	6.10049	1.30359	15.2933	-5.4242	4.65075	4.4917	-13.7075	-0.954178	12.6704	-32.9485	-2.02399
YLR330W	1.05883	18.9203	41.9231	-0.255467	-3.72468	-4.55019	6.22647	1.66655	-5.30306	14.1753	11.8176	6.53858	-0.0459346
YKL096W	1.04919	-1.03585	-1.79795	19.1246	0.0252755	-0.17039	0.0966987	-0.997622	-4.35914	-0.0297519	-0.548654	-0.888962	5.73282
YDR055W	0.00505774	-0.905182	-1.1935	-0.85544	-1.17111	2.71201	2.50794	1.4722	2.62713	2.50222	-1.21835	1.28497	-2.78437
YHR030C	-0.850929	0.301302	3.45711	0.471728	0.110591	-0.645847	-2.14785	-0.612633	-1.4241	1.16817	-0.102081	0.310492	1.08267
YPR135W	43.4296	-0.911311	42.4875	16.0873	2.88491	-24.6552	18.9322	-0.327939	2.58952	-31.0158	-2.10253	-7.44254	11.4288
YER095W	1.16941	1.75316	4.95009	-5.72683	10.2077	-1.58165	9.94791	-4.36671	32.9725	-1.77267	7.65915	0.409943	-0.178562
YJR021C	1.03293	2.01505	3.08142	0.910509	-0.108809	-7.30893	1.54813	-0.121878	-1.18901	-1.8626	0.202359	0.451315	1.62956
YPL008W	0.835764	-7.43998	30.1135	-5.85593	13.5438	-8.95735	2.73894	1.35722	-1.80036	-21.8849	4.23994	-37.0954	0.70414
YHR191C	0.700798	1.05029	18.4763	-12.4072	6.45498	-10.894	7.91063	-4.07223	32.7943	-9.14182	4.03316	-1.25065	0.0168315
YGL240W	0.602798	-2.06491	-0.251442	-0.175327	3.78022	-5.71809	10.3279	1.17532	-4.54569	-1.69608	1.28158	-0.980414	0.409289
YCR009C	32.7631	0.983607	19.8663	0.0287041	-6.76817	-3.61023	10.4947	5.89474	-5.58343	1.65647	8.6998	2.80028	4.292
YDR129C	19.9134	-5.0837	6.8463	5.49787	-2.91557	-4.01227	3.33347	9.92496	-4.82814	0.017861	1.10868	1.48332	15.6054
YDR388W	19.4056	-8.08584	48.2205	35.5576	-16.2263	-6.27366	1.91463	60.5623	-4.0574	-4.82849	-5.16007	23.6098	15.8075
YGR167W	18.4729	-3.13786	5.83896	-1.85982	0.0289684	-4.30821	39.55	-0.0531854	-5.91567	0.379786	0.419399	-0.97101	0.487268
YKL126W	3.39579	-0.365288	7.99056	2.42416	-0.35202	-1.73925	1.22458	0.565388	-0.255745	-0.404468	0.154965	-0.389952	0.469795
YIL029C	21.7917	27.0966	99.3752	16.5113	-6.65635	-14.0364	40.6963	5.07585	-2.78347	-0.61651	21.8231	14.6319	4.84333
YEL067C	15.0703	-0.112126	0.3145	0.846667	0.676829	-0.139808	1.25092	4.49021	0.276465	-1.61979	-1.25858	-0.883591	1.76519
YGL226W	12.8845	-4.88282	2.08857	1.10376	1.86541	-25.5623	3.48319	-2.80422	-11.0734	-32.5638	-13.6256	-9.72605	2.98796
YIL041W	10.9197	7.80199	27.6247	4.8807	-9.211	-6.4864	19.3358	1049.39	1.74361	-0.949444	19.6783	2.96477	71.8222
YDR220C	8.1058	-1.62474	-1.76451	1.78439	2.7556	-12.0631	2.22641	-2.61803	-6.54645	-4.56654	-2.0608	-3.56639	0.794551
YGL220W	7.44826	29.899	-4.18106	-2.71101	2.51864	-24.6268	5.54952	11.0522	-19.1026	-23.0498	-6.17882	-11.4575	0.202532
YIL001W	5.65175	2.11481	13.6395	5.92605	-3.10548	-4.11102	5.16203	1.71116	-1.33524	0.100602	0.607263	0.342706	1.12441
YDR065W	5.47572	-11.4207	-1.90551	-2.25781	4.95583	-6.30166	96.2976	-5.39971	-16.3379	1.61071	7.84526	-20.3338	-1.22654
YBR262C	2.71262	7.40236	0.606503	1.2173	-1.69246	-0.806868	0.484116	0.476405	5.98933	1.03852	-0.591323	1.7127	1.27033
YGR036C	2.62485	-6.72001	8.53353	-8.23728	6.03926	-11.2731	61.1958	0.659904	-1.49281	-0.0334946	23.3558	-1.20267	-0.83105
YBL086C	2.19861	2.24682	0.00601276	-0.340548	1.22181	-1.19131	0.265862	-0.172453	0.118898	-14.1265	-1.66304	-1.89451	0.108756
YIL011W	2.05023	1.8494	0.134198	-1.88416	0.722268	0.605943	-3.06458	-1.92335	1.86794	-0.444348	-4.53952	-0.828062	0.560633
YBR224W	2.01183	3.08503	0.164981	-1.20613	0.848484	-3.17585	-0.451289	0.421254	4.55796	-8.83487	1.76967	0.0553649	1.58007
YOL053W	1.51452	1.25469	1.00211	-0.0521549	-0.169259	-0.127951	0.984743	-1.50117	2.35749	0.0954675	-0.284183	-0.220081	2.70864
YILO16W	1.16855	6.13405	9.82154	-0.432246	-4.75326	-0.123451	-0.195482	0.23143	4.62605	1.8876	-2.44231	-1.01077	1.5724
YDR049W	1.00377	0.457762	-0.746769	1.34912	-1.30682	1.93774	-4.6958	0.30999	0.947039	1.06046	-0.491243	0.166753	1.63983
YKR035C	0.91962	4.86696	0.941863	-0.439941	0.872902	-4.61939	0.587065	-0.605938	-6.09385	-37.9551	1.86302	-7.17365	0.77878
YHR029C	0.713466	-1.3057	-0.885137	-0.510581	12.9886	-0.236728	-0.220267	-7.98414	-1.17632	1.53549	-1.10457	0.102203	-13.1234
YBR266C	0.658308	-1.73501	-0.815147	-2.43938	-0.452228	-0.0900022	2.69097	0.617196	-3.34317	0.619161	-0.0201379	0.505996	-2.93854
YMR066W	0.612047	2.82019	-3.34286	0.860782	4.24777	-0.271847	-1.72583	-1.08147	-12.4684	3.03404	5.40645	-23.5086	-2.47609
YKL171W	0.55734	39.458	17.6162	0.739953	-1.0389	-5.32511	5.88657	2.1979	-4.8329	-3.39864	3.73929	-11.2593	8.54935
YDR319C	0.475841	0.785209	1.57846	-0.269627	-3.9633	0.33512	1.93946	-0.765611	-2.32075	1.45909	0.933692	1.18009	-0.820686
YNL203C	0.474328	-2.46422	-0.36492	2.56522	-0.382544	0.892313	-0.0912649	0.169745	-1.49737	1.12466	-0.105787	-0.304187	-1.68749
YDR317W	0.435427	-1.3825	0.578062	0.0943454	-4.63274	-0.69314	1.2765	156.908	-2.5887	0.511027	1.53113	-0.972957	4.71361
YBR267W	0.336534	1.72544	-0.83869	-2.66067	-0.38672	1.22647	0.904775	0.502389	-1.32079	-0.0121507	-0.135503	0.279724	-3.36968
YEL014C	0.0794789	-0.154079	0.926819	22.4105	-1.09224	3.79328	0.394127	1.01456	-0.346197	0.7372	-2.23189	-1.56284	0.62799
YJL215C	0.0636426	4.61613	2.72105	-0.372595	-3.56655	-0.683352	-0.112743	2.57363	-2.76973	2.96692	2.83586	1.81609	1.60031
YDR316W	-0.000442842	-1.47177	1.31744	-0.0332084	9.27726	-4.6701	9.11708	168.143	-5.79676	-3.62981	0.321443	-1.57198	3.59625
YDL110C	-0.0676125	3.23963	5.6419	-0.501152	0.872838	-7.17383	0.426826	0.10322	4.44506	-2.29934	1.93014	-0.737176	0.0627473
YIL077C	-0.0934949	3.8193	1.64799	-0.483824	-40.378	25.2803	14.5892	0.976323	14.0312	9.98416	-2.87899	2.46316	-0.238885
YGR287C	-0.239147	-0.789211	2.30321	-0.112325	0.381053	-1.44517	-0.391159	-1.15232	5.00252	-0.694143	0.408829	0.436945	-0.0859054
YIL028W	-0.242676	1.54367	1.90484	0.240949	-2.85284	12.3408	4.41402	-0.204749	20.0661	-0.174148	-4.08507	-0.133042	-0.00743395
YMR279C	-0.257257	-1.60385	1.84916	0.0514882	0.74318	-2.08944	2.47458	-0.690387	3.24067	0.867426	1.82487	0.686427	-0.296232
YBR255W	-0.274898	7.91633	0.488468	-1.51912	1.08084	-2.05213	-0.787001	0.664395	5.89376	-9.17221	2.65407	0.222952	1.20637
YOR331C	-0.275805	-3.89935	9.07201	-3.86218	14.3502	-18.3642	82.3412	-2.57507	-8.66615	-33.5877	55.957	-6.3191	0.168021
YIL064W	-0.334611	1.44623	1.62152	0.753955	-3.7329	7.40371	4.98914	-0.663128	14.4817	3.20405	-1.29256	0.10101	-0.353545
YMR098C	-0.433499	2.56629	-1.17705	1.25434	1.80739	-0.299238	-1.43493	-1.46954	-7.5264	1.76467	0.185988	-10.7378	-2.31773
YDR140W	-0.437174	-1.81273	2.27709	0.88007	-6.16102	-84.2402	7.56211	88.7823	-7.69936	-1.05065	20.0491	-2.46682	10.4946
YBR219C	-0.456146	1.14204	1.47535	-0.466176	-1.19913	0.394843	-0.694667	-0.598035	0.697179	3.47726	0.482817	1.22709	0.149551
YGR206W	-0.493661	5.44854	5.925	-0.351503	0.449096	-2.54885	3.81378	0.354592	-4.09144	-0.874441	4.16092	-3.86069	0.250958
YPL054W	-0.586931	-8.48223	5.39092	-0.235108	0.588754	-2.07436	13.8888	0.315354	-2.74966	0.00760221	4.63135	-0.225143	-0.868677
YLR241W	-0.61514	-1.73217	0.728615	-0.0874127	8.47128	-1.705	-3.24806	0.0176189	-1.83444	0.20693	1.63294	0.999214	3.89256
YPL166W	-0.641055	0.149364	2.54347	-0.0581059	2.18282	-0.997073	-1.52843	11.368	0.250047	-0.9914	-9.29915	-0.627073	0.556665
YHL029C	-0.670156	1.96006	0.510176	-2.2848	1.66569	-4.97775	1.34354	0.779347	-6.35543	-1.10999	6.18441	-3.44401	-0.955035
YHR033W	-0.83762	-0.417621	6.75515	0.899355	1.28936	-11.592	0.863296	-0.94252	-2.71237	-8.93718	2.72558	-3.4478	1.20448
YGL261C	-0.92678	-28.579	0.310653	8.47036	-1.71138	-0.381137	9.03124	18.5414	-7.78858	0.560123	12.0029	1.02225	9.71582
YIR024C	-1.01194	3.88428	-1.1391	-0.148541	8.55346	-0.0418234	-0.338384	-1.87723	-7.93187	8.31189	4.63072	-10.7692	-4.13007
YHL005C	-1.01589	31.5491	-2.1468	35.5085	1.18713	0.365196	-1.44131	-2.22217	-8.11198	1.12497	-3.02234	-22.254	-2.71751
YGR122W	-1.13088	-3.99107	0.0152055	3.94146	-1.1115	-0.038115	-0.965723	-0.151655	-12.8325	18.6879	-2.06026	-3.21399	2.80175
YLR232W	-1.16773	1.91672	-0.314446	-0.0271641	0.572263	-0.0365165	1.11293	-1.06316	-5.58026	0.130896	-0.241242	-2.22845	-2.94223
YML072C	-1.34978	-1.09728	8.22076	-0.951537	1.033	-4.01399	0.133977	-1.02562	-1.62807	-1.39172	0.708778	-2.08298	0.602678
YKL097C	-1.41418	3.38953	3.56395	2.22081	2.51111	-1.16595	0.327847	-1.52792	-0.479884	-0.246037	3.74232	-2.17926	3.68281
YBR187W	-1.42479	0.37779	-1.03947	-0.666635	1.40572	0.247476	5.54659	-1.16569	0.0785792	-0.736894	-0.541454	-1.03039	-0.599578
YKL075C	-1.51412	35.8325	5.83581	-1.09303	-3.90438	-1.22507	2.47996	1.62638	-4.46818	3.0303	9.64558	-3.31828	-0.119697
YJR098C	-1.60513	-0.905272	4.6583	-1.09049	0.932877	-1.74509	-0.101459	-0.831669	-1.52369	-0.232343	0.641725	-1.83258	0.721853
YJL045W	-2.06432	9.41667	3.07102	-1.39366	3.39161	-16.168	1.05869	0.793969	3.1182	-0.954019	4.00678	-2.60343	-0.95421
YLR280C	-2.20262	-0.0910834	0.565149	-1.02525	8.60167	-0.259053	-2.612	-0.110108	-1.83666	6.16275	2.72241	1.25923	-2.79819
YGL260W	-2.45815	0.504991	-0.457296	5.24366	2.24037	-3.96624	2.08012	1.4559	-3.44739	1.57471	0.968388	-3.11014	0.993401
YOR246C	-3.31503	-2.82273	0.918534	-0.904949	-2.14034	1.72281	-0.916452	-1.33135	-2.81972	1.65624	0.237609	1.61457	0.714992
YHR183W	7.70543	1.59197	3.12869	-0.538317	33.0646	-2.37504	5.84111	-3.16961	27.8967	-0.45143	13.2067	-1.10902	-3.57935
YIL050W	3.78784	0.859748	-0.368724	-0.218631	-3.81925	-0.864073	0.0619484	11.7175	-2.47218	-0.44928	3.40439	-0.813886	21.5634
YGL071W	6.09862	8.19464	-0.208531	-5.30808	0.100831	-5.62156	6.81438	15.7913	-6.41888	-12.2677	-2.6975	-10.7484	19.5666
YEL031W	4.142	17.8864	73.2291	-17.8637	6.68864	-19.184	28.7567	0.638265	159.452	-12.969	10.5712	-4.90465	-0.00982772
YJR040W	2.1716	8.10393	2.48859	5.16814	0.632672	-4.54845	3.96521	0.303494	-9.12278	2.58714	-0.214538	-2.18015	-2.00404
YLR034C	0.507977	-1.73354	-0.0945192	-2.12535	0.518068	-5.94965	38.6258	-1.20356	2.57849	-3.70466	-1.1556	0.133452	0.688679
YLR220W	-1.38126	30.8692	6.62037	-2.25926	-1.71289	-3.47196	4.86162	0.194786	-4.4116	2.86722	8.58653	-6.56383	-0.213359
YPR065W	-4.05866	64.0617	5.99709	-4.38715	9.40759	-150.832	0.760443	-0.882966	-2.29218	-7.91678	9.72955	-12.0417	0.584677
YAL013W	4.22472	-2.51087	4.16613	6.15499	1.07509	-10.2128	1.22856	1.71306	-18.4267	-51.2355	3.57969	-3.82166	0.221732
YPL057C	3.25019	-20.6659	13.3801	4.92928	0.775097	-11.9951	18.8801	6.25252	1.59656	-10.5978	12.17	-2.574	3.14631
YGR177C	-0.877577	3.97839	0.980198	-1.75301	0.928383	-3.51623	0.770705	0.257253	-2.12443	-3.27615	1.27623	-3.76023	1.32422
YLR242C	-1.29206	35.1676	15.4809	-1.12705	-0.193979	-7.65223	8.34953	-0.227963	-3.70357	-0.359809	9.21951	-5.29474	-0.316099
YIL015W	5.51938	2.35491	19.7309	6.32028	-3.3383	-5.85387	4.74663	1.7392	-1.46925	-0.0705519	1.46374	0.920422	1.94627
YDR207C	3.65209	-1.87724	0.952911	8.24351	-2.10532	-0.0562976	0.984745	-0.0570512	-0.560861	0.00414158	-0.29281	-0.893425	3.40878
YIL073C	0.0825601	0.495506	2.64222	0.980936	-5.63683	12.0101	5.87441	1.17508	13.8014	0.0256316	-4.83039	-1.0476	1.30784
YNL204C	-0.300281	-0.944748	0.284376	4.03965	-0.726213	1.14073	-0.970907	0.0913225	-2.06743	1.47651	-0.111746	0.191822	0.665042
YDR104C	-0.625982	2.93922	0.678507	-0.334012	0.161178	-0.0220229	1.06053	4.03762	3.19117	0.131864	0.850394	0.193729	-1.59796
YPR191W	36.0334	15.3169	3.29726	49.887	4.29183	-30.6199	0.198418	-2.97813	-24.7159	-24.307	-2.03535	-25.4201	19.9205
YIL065C	10.1313	17.4421	48.4721	2.77599	-28.7932	-30.0205	14.2987	1.5363	6.50652	5.29512	9.65787	8.45602	-0.00799869
YDR322W	7.68917	-1.22094	-4.88038	4.62146	-0.00272507	-5.32802	-0.883868	1.74034	-12.3194	-0.0960554	-0.0320476	-23.2055	4.33672
YKR085C	4.03141	-5.35955	7.2162	1.26686	4.81846	-13.6999	-9.41624	0.439328	-11.9932	-26.9484	4.22293	-14.1433	1.75895
YER058W	2.93767	2.89688	1.80766	-2.05783	3.76808	-3.54316	-3.48552	1.80176	-1.68312	-5.10853	0.269244	-6.47834	1.65575
YHR011W	2.86067	-17.5109	-1.04808	13.4677	0.870726	-6.88119	5.724	1.05469	-20.0009	5.02744	19.9951	-19.3579	-0.570103
YHR038W	2.3563	3.04198	-2.28324	0.693398	14.3096	-5.60832	-0.264558	18.987	-10.0056	-3.91387	6.31493	-8.05049	45.4986
YMR267W	1.51702	-2.59634	-1.36186	7.17752	0.374729	-0.7144	2.46338	-1.77181	-21.8787	-1.28799	-0.826424	-5.28445	0.541011
YBR221C	1.41591	4.13441	-0.950472	1.60837	-0.601922	-0.732639	-2.49055	-0.416794	-2.25002	0.0393648	0.14014	-3.56095	5.16567
YPL172C	1.3942	3.65459	-4.54868	39.8183	2.38691	-0.0230057	-1.67218	-2.61855	-17.8544	0.863597	-2.00654	-28.5127	-0.540772
YHR189W	1.25599	-0.487404	2.69365	-0.228399	12.654	-4.00663	1.81291	-1.76093	-9.01677	-1.82816	1.54132	-4.55258	6.62429
YKL003C	1.10351	1.64981	-1.23444	0.60688	9.99327	-6.93958	-2.33814	1.47937	-13.1279	-17.8467	15.6797	-22.6885	-0.4161
YBR291C	0.880357	-1.5894	1.0066	-0.413682	-1.92806	1.80272	-0.49338	2.99395	-1.54493	4.55086	-0.686336	2.29268	-2.64137
YHL038C	0.293505	3.08977	-1.9707	1.9964	1.0689	0.144734	-1.57682	-1.55325	-20.2221	-0.151757	-1.53665	-5.2397	-0.479414
YDR375C	0.261341	-4.7425	-5.93995	29.5658	-4.14363	94.2939	-6.92799	-0.773571	-4.10969	30.6238	-18.7192	-34.1157	0.0268059
YMR228W	0.0942251	-1.65793	-1.6597	14.0449	0.988418	-0.890877	5.03892	-1.28456	-21.0196	-1.02796	-1.55924	-5.23989	1.17114
YMR089C	0.034064	-1.88733	-0.555554	1.35847	2.49471	-0.1668	-1.35288	-1.00388	-7.51385	-1.61577	1.98803	-10.3837	1.32684
YGR084C	-0.382124	127.798	4.38437	1.47132	2.0261	-7.66781	7.26484	34.05	-3.197	-3.41671	-15.7615	47.7066	130.606
YPL270W	-0.383355	-0.782181	-1.6297	-0.526815	0.0229279	-0.68209	-0.530382	-1.76884	-7.57223	0.75428	-0.387388	-8.58726	1.39905
YPL215W	-0.6043	4.02834	-1.80543	0.283674	1.35845	0.0348203	-2.22271	-2.51902	-20.7684	-0.045169	-1.86103	-5.32861	0.629602
YJL209W	-0.665837	3.33151	-2.09377	-0.478361	0.570677	0.164066	-2.51347	-1.8535	-20.8609	0.123615	-1.65109	-5.30143	-2.06158
YJL208C	-0.688765	36.1592	11.2311	0.0283433	0.121845	-5.7842	2.77297	-1.19782	-5.17491	-1.33045	4.15991	-8.12862	4.56178
YJR113C	-0.839594	-1.71454	-0.799553	0.876245	2.73194	0.771582	-1.41878	-1.24337	-7.81149	-0.425738	3.82367	-10.6337	-2.43169
YGR171C	-1.21537	-0.0952996	0.653081	-2.27084	-0.0869061	-0.389648	-11.6025	-1.33351	-8.94683	7.50982	0.81808	-14.5795	-0.26182
YKL087C	-1.42368	33.002	-5.05377	-0.601602	3.6968	-5.111	-0.0952433	4.24542	-10.593	7.29778	20.4546	-55.3999	-0.760785
YMR150C	-1.69365	0.999345	-1.30142	-0.192961	1.14923	0.2001	-1.86436	-1.53	-7.32011	2.51737	-1.27966	-10.7214	-3.16359
YLR393W	-1.77895	1.98451	-1.45219	1.36082	1.08588	-0.0756096	-4.17623	-1.62026	-7.14055	1.55052	-0.143047	-5.36204	-2.27294
YDR204W	-3.03357	-10.0788	-1.91762	2.59683	4.99274	-1.22829	-6.25709	-4.6475	-17.1357	5.91582	13.4336	-19.9569	-1.25453
YML110C	-4.53162	-1.06356	-9.9642	-9.8629	1.03092	0.336198	-11.2491	-1.04862	-24.1268	4.75437	7.2728	-20.916	-1.25681
YGR174C	-5.08575	-17.5327	-6.27107	-4.42896	2.89682	-3.18353	3.12864	-2.53325	-21.4475	-0.141491	6.98226	-7.0089	-2.02911
YDL191W	6.17353	-13.741	6.22858	-8.25921	18.1873	-16.5394	42.9321	-4.93499	-6.93402	-1.06297	36.3734	1.94329	-1.17614
YPL179W	1.47538	3.62119	4.45121	2.31527	-6.02444	36.6927	-4.57022	0.10075	1.56962	3.46781	-57.7738	-10.3794	1.005
YDR378C	1.00848	-10.1052	2.56955	5.10184	-2.78193	10.8412	2.63004	4.66826	-4.46072	-1.33689	3.96841	-8.72381	-4.94495
YBL087C	0.164269	-4.92467	6.66167	-3.16361	10.1651	-10.7185	2.30836	-0.221319	-6.19926	-22.09	22.2106	-6.12708	-0.0268773
YHR010W	-0.0993742	-46.3324	-8.68482	-16.3163	4.44821	-10.5819	17.0044	-2.84422	-23.7645	-0.0579263	9.6868	-4.74437	-3.12488
YHR193C	-0.472975	17.3278	-2.28491	4.22094	10.5648	-10.8598	-2.66472	-2.17613	-10.9469	1.33511	3.10046	-22.5269	-1.1359
YNL147W	-0.705959	-1.81272	-3.18354	8.18406	2.68447	-3.05985	-2.08026	7.53129	-17.4772	46.06	1.52885	-22.7125	-2.88126
YGL078C	-1.1233	-2.91517	0.944216	-3.72996	1.38894	-3.25806	0.339711	-0.307574	-2.61357	-1.67982	1.16316	-1.25824	0.519477
YLR061W	-1.13467	-7.02572	-1.81949	-6.49187	2.81846	-35.589	2.22059	-2.78124	-35.9213	-1.99121	4.04153	-13.3194	-1.19734
YPL193W	-1.25668	-10.5436	2.62421	0.559829	-1.06687	5.94248	3.22714	0.717533	-4.8034	0.689736	7.19505	0.0595277	-2.21803
YGL246C	-1.40635	-9.11036	-0.934527	2.24148	4.54533	-11.7702	9.94625	17.5	-8.67731	-2.67835	7.29466	-3.16684	6.88164
YHL034C	-1.46629	-0.591292	15.1341	-10.9159	2.69118	-14.1604	2.23218	-0.22915	1.78653	-11.4033	11.7368	-13.1914	0.0187575
YPL037C	-2.37029	-4.81134	-3.81358	-3.07906	1.71478	-1.96957	1.90889	0.115535	4.06396	-1.23902	7.88447	-0.474634	0.911665
YEL062W	5.08269	-1.55974	6.79771	0.569461	-5.86094	0.666178	-0.479964	1.1475	-2.68067	-2.10646	2.44444	0.28046	0.833976
YNL229C	2.35244	-4.00865	3.47138	-3.73495	-0.00227515	-2.46831	1.89293	0.706231	-8.7365	-0.0895786	2.40079	-0.305216	0.614765
YDR075W	-2.51963	2.7426	2.49584	-2.41442	1.62488	-1.17597	0.494727	0.635455	-0.461795	-1.6602	2.24081	-1.29353	-0.573597
YCR036W	0.327137	-2.84658	-0.905046	-0.605818	-1.7642	1.96482	-0.380628	3.02481	-1.76195	3.64573	-0.998811	1.37939	-3.55662
YIL053W	21.8952	28.4681	84.8696	14.2298	-6.63844	-11.7386	35.5786	3.67595	-4.04287	-0.491928	16.645	13.1141	5.44091
YOR043W	3.38585	12.332	39.812	39.7806	-9.45325	-68.5452	8.51623	11.6156	8.7803	-0.478883	29.1928	49.7513	9.99414
YBR260C	2.12336	8.93341	0.338991	10.893	-1.08355	-0.212414	0.0889601	-0.545318	7.32662	-0.855248	-1.08036	1.71547	1.71756
YHR206W	0.348389	0.783217	-1.49039	1.80394	14.2543	-2.43602	1.48802	-4.0723	-0.847655	-1.64072	1.2974	-1.45553	-4.27527
YLR006C	-0.60225	0.373388	3.83614	13.8064	0.718877	-32.5372	3.28396	-1.75281	0.780282	-14.6969	4.96809	-11.4307	2.84519
YPL196W	-0.0629331	0.168108	1.58113	3.09999	-2.85557	-2.07795	0.595011	-0.515116	0.326058	0.349431	0.788477	0.353694	0.367575
YDL106C	3.47977	-4.37949	3.46456	-3.15542	5.99041	-13.6496	29.0025	1.08564	-8.50882	-41.6714	18.2768	-2.38792	-0.199885
YOL001W	0.280485	32.0778	9.07257	-0.718684	-15.8038	11.3392	1.27869	-0.371156	13.7707	-5.25065	-18.1456	14.5104	0.98827
YER072W	-0.456144	-9.96131	40.4248	2.40596	0.474225	-16.2401	3.2433	1.82708	-4.68294	-31.6553	5.10365	-17.8817	7.23309
YML123C	-0.521429	-1.30336	0.096703	-1.07765	6.20065	-72.1371	0.695251	-0.474135	-9.05042	-0.811769	4.54325	-4.19575	-1.704
YJL012C	-0.851996	-7.43074	9.17193	-0.28614	2.72287	-63.9326	2.17014	-1.88876	-23.3582	-36.1003	0.374898	-10.8869	0.97111
YGR078C	0.460925	-10.4074	13.4778	-3.02572	-1.247	0.164204	3.63032	2.79061	-4.44249	6.17313	-5.01171	-3.06351	-1.0872
YLR373C	17.1155	-14.8248	0.892856	-4.1268	2.15536	-41.8005	14.3098	1.3389	-38.6332	-54.3768	-3.32468	-23.4886	15.5961
YKL213C	7.85056	-27.9185	2.70335	1.05221	-7.01875	-0.204318	29.1325	0.368323	-11.5449	-1.94463	21.2712	-0.2919	0.104735
YFR010W	4.83635	4.1158	9.35825	0.173676	-1.06729	-3.55316	0.265518	-2.79885	0.934032	-8.68019	7.60866	1.18671	1.46405
YDR069C	3.9631	1.9188	14.8139	0.565311	-1.0497	-0.155531	2.90283	3.65603	-6.5145	-0.339462	3.41493	1.30978	4.35818
YCR059C	1.47316	-0.997314	-0.555195	-0.168203	-1.80062	3.52936	-0.839749	3.25518	-0.765793	5.07224	-0.924935	1.87939	-2.62055
YIL017C	1.34751	24.5769	19.1832	-0.120683	-14.5402	-13.9643	0.455509	0.66618	-5.01926	2.65227	0.201943	-2.10603	2.48865
YDL190C	0.381547	-0.403285	0.375738	2.17958	1.69175	-15.0767	2.20267	0.980714	-8.7158	-30.709	0.77078	-7.55565	1.28512
YOR124C	-0.445824	1.15369	-2.51249	0.0298917	-0.354388	0.44403	-0.0205411	0.0621724	-3.33611	0.24971	-0.491161	-0.444374	-0.105663
YIR019C	0.681593	-1.26352	4.74626	0.528067	0.352927	-2.20431	2.26658	-1.51099	3.50147	-0.793577	0.768462	0.0291815	-0.14016
YOR371C	0.444752	3.72778	5.7992	-1.17616	-0.0485625	-4.13852	1.79568	-0.626762	7.03002	-4.24687	-0.135333	-3.24032	2.09416
YIL005W	12.2418	-0.168872	67.382	-16.4867	-2.83701	-20.4164	12.0179	3.72392	-0.0642199	-0.145193	12.3871	6.97986	0.845762
YLR039C	10.4122	-1.81682	2.17099	-4.78706	9.64544	-11.0358	40.6639	-3.90143	-4.9135	-1.53606	9.30774	-3.94922	-1.83468
YML071C	6.10827	1.67985	-0.00861067	-5.21328	5.93681	-22.3799	6.63804	0.180115	-4.2141	-0.139338	3.2657	-5.02551	-3.28881
YKL212W	4.30989	-9.69434	48.7229	-0.545062	-0.00882839	-28.64	1.03095	1.10306	-4.84771	1.35011	8.62096	-0.434013	1.65035
YPL051W	1.92206	3.79865	-4.96932	-1.2609	1.32013	-1.28097	33.1675	0.450464	-3.69828	-0.0456186	4.47238	-3.22588	-1.68953
YIL076W	0.764665	21.5926	2.17915	0.392637	-10.6209	-2.88819	0.306024	0.281274	-2.8252	1.56766	0.0816383	-3.27428	1.19811
YGL005C	0.592639	2.83206	11.1183	-3.8113	10.2005	-11.2741	10.2099	-0.0416058	17.8362	-45.6414	12.2179	-7.63045	0.0122461
YLR262C	-0.131968	23.872	11.1256	-1.53972	5.09489	-14.4063	37.5646	-0.65684	-6.98907	-3.6418	16.8903	-17.2096	-1.51778
YLR233C	102.944	-8.07303	11.4183	12.1692	0.0688786	-43.1236	25.1866	-0.73685	-37.8371	-54.3454	-1.85294	-22.6351	14.5034
YBL088C	0.0787275	3.26104	3.04866	81.0663	2.71041	-3.58301	7.19504	-0.372694	2.70449	-10.9857	2.8687	-1.44801	0.0466968
YEL044W	14.3744	-12.7857	75.037	8.26159	-4.19661	-1.30231	11.1481	16.8629	-5.86058	-0.765499	8.40469	3.81065	10.2069
YML112W	4.6249	-14.6299	16.6239	7.92948	10.1491	-17.1168	16.9214	-2.15017	14.9832	-0.468049	14.9219	-0.152508	-1.49098
YDL170W	1.53177	-0.0144507	-0.151434	14.4	1.04927	-5.53107	5.86772	-0.63233	-3.3629	-12.2723	-0.151386	-3.15473	4.23826
YOR191W	0.610072	-3.67729	0.693115	0.0478347	-0.1767	-0.863831	-0.843099	-4.22249	-3.08075	0.934244	-0.0153242	0.82534	5.77174
YGR056W	-0.501299	-0.673186	5.77612	-3.5592	5.67617	-6.7901	7.82133	-2.31117	15.8026	-24.8644	4.50818	-1.78808	0.0766287
YOR038C	-0.541694	3.77787	-0.0267054	0.41024	-0.434986	-0.109286	3.6853	-0.0180881	2.63406	0.463617	2.68485	2.90713	-0.0377095
YDL056W	-0.775896	-1.56464	-1.3429	3.26524	7.41545	-4.9022	-8.72865	-3.08831	-10.535	8.12051	9.93591	-14.1783	0.459169
YOL072W	-1.06643	-7.17923	9.88576	1.36621	-2.89753	11.8876	3.76956	-0.48592	-4.14754	0.172098	3.91658	-9.62996	-1.05806
YOR123C	-1.425	12.162	3.93611	0.339636	2.02501	-0.0779278	-0.1211	-1.14607	5.33852	-0.272129	2.72094	-1.98439	1.68287
YPL045W	48.8886	-20.9218	12.6616	3.30644	-2.40217	-26.8116	583.627	27.5779	-20.0545	-0.928016	91.2798	-4.48576	9.7146
YPR139C	36.7857	-14.1457	-0.23849	-7.82915	0.100284	-46.3296	25.8494	0.362576	-38.6134	-43.2993	-7.57522	-24.2054	11.2198
YLR396C	33.1244	-22.0352	9.01483	-3.53243	-0.874351	-19.6435	480.286	7.73014	-18.8324	1.85857	78.0263	-4.82856	0.173391
YDR200C	23.8477	-3.7697	0.721934	5.57283	1.36757	-22.131	8.9845	-2.70354	-12.2344	-22.6102	-8.88821	-5.73725	0.562523
YEL051W	14.5501	-12.958	2.04495	3.15979	-6.43529	0.47436	21.392	9.89216	-6.65961	-7.30457	33.1047	-9.41831	2.92168
YLR261C	13.0589	-9.0912	2.99408	0.580852	2.32559	-5.37236	19.1583	0.905282	-3.78217	0	5.08529	-0.978279	-1.33792
YJL029C	12.2543	-11.1719	-1.734	4.60842	6.86814	-29.2877	15.5745	-0.603941	-20.5611	-11.7034	13.2963	-11.7985	0.227258
YML097C	12.0972	8.74589	12.4493	-5.02905	1.77043	-5.12797	44.6099	-3.43021	9.19592	-5.99179	3.41604	0.662967	-0.0101386
YPL084W	9.66386	-26.3983	6.68988	18.6651	-7.13381	-1.03003	74.3208	12.6269	-8.04829	-6.89829	12.0794	-0.208646	6.60331
YLR322W	8.49024	-9.94845	-4.0842	-5.29572	1.03876	-43.1336	32.9238	-1.13748	-38.4784	-40.1086	5.74638	-22.2374	0.752571
YGL095C	8.31592	1.74412	6.16738	9.81917	0.441721	-1.52527	111.201	0.0885996	3.25783	-20.0577	9.98559	-2.05098	0.610362
YKL080W	6.86466	-16.4962	-1.40139	5.91056	7.81009	-23.5406	44.8747	51.9149	-22.8144	-18.1829	81.9497	-18.2631	11.3202
YPR173C	6.43705	2.71938	2.60088	4.01252	-4.63132	0.187396	11.5793	3.80674	-15.0279	-12.3562	4.47205	-52.2476	0.0611958
YOR068C	3.37485	-1.34147	0.704432	-0.862433	0.871154	-4.16957	7.60072	-0.108085	-5.31809	-2.53453	0.317377	-3.19585	1.99679
YGR020C	3.18345	-13.879	6.83839	0.950072	39.2776	-19.8453	82.9509	5.97447	-13.8049	-5.26682	135.503	-6.69039	-0.766952
YDL185W	2.70456	-3.30655	-0.444295	-3.93893	14.8883	-16.4091	68.2922	22.1523	-10.3318	-38.0965	46.5839	-4.50617	5.18854
YOR036W	2.65401	2.79402	2.91929	-1.51557	-1.39546	-0.969995	20.8933	-1.60799	6.13635	-16.3377	6.80882	-3.62614	0.0930875
YPL002C	2.58715	-13.3977	-3.07702	5.29701	-11.9241	1.5497	6.06227	2.35972	-26.528	-7.89095	-5.56821	-57.1094	0.758762
YLR417W	2.48975	-14.6753	0.50853	2.00968	-12.3849	-0.65728	1.91146	0.929074	-4.90122	-4.49166	1.39003	-1.44349	8.44387
YDR080W	1.45642	-3.71012	1.15952	-0.91194	3.35725	-1.63587	3.65668	16.8441	-10.5658	-0.207388	5.00215	-0.331726	-5.69338
YDR323C	1.32018	9.7916	0.327171	-0.0308906	-0.243404	1.4746	1.32728	-2.53276	1.67801	-25.4105	1.81388	-6.29185	0.790719
YOR106W	0.943183	16.7337	29.6798	-0.688392	5.10354	-36.2642	23.621	0.163982	-9.32263	-34.8768	16.484	-26.3694	4.54453
YLR386W	0.938838	4.98348	3.76366	0.0504662	12.6175	-10.9647	-0.467364	4.29744	-9.18554	4.2238	7.31458	-11.5152	-0.340745
YEL027W	0.851413	-20.6737	8.62999	-1.75456	21.2055	-11.8597	147.982	-1.37722	-26.4985	-0.357467	137.142	-9.63811	-2.84202
YGR105W	0.188127	1.59472	7.01755	-1.56113	17.3365	-9.9704	104.996	0.533164	-8.26894	-13.8799	56.7187	-1.07672	-0.0933373
YPL234C	-0.390142	0.217878	0.678071	59.0386	-0.258692	0.160744	11.2469	0.0647257	0.41417	0.505987	0.909676	0.418877	1.03955
YBL089W	-1.43564	-3.24907	23.9436	-3.15439	6.05272	-12.7388	2.83092	0.335876	5.62309	-36.5065	9.92149	-5.64224	-0.0735245

## Sheet: Trinary data
Gene Mutated	Ca	Co	Cu	Fe	K	Mg	Mn	Na	Ni	P	S	Se	Zn
YPL166W	0	0	1	0	0	0	0	1	0	0	-1	0	0
YPL193W	0	-1	1	0	0	1	1	0	-1	0	1	0	0
YOL072W	0	-1	1	0	-1	1	1	0	-1	0	1	-1	0
YGR078C	0	-1	1	-1	0	0	1	1	-1	1	-1	-1	0
YPL179W	0	1	1	0	-1	1	-1	0	0	1	-1	-1	0
YDR375C	0	-1	-1	1	-1	1	-1	0	-1	1	-1	-1	0
YEL014C	0	0	0	1	0	1	0	0	0	0	0	0	0
YDR378C	0	-1	1	1	-1	1	1	1	-1	0	1	-1	-1
YDR388W	1	-1	1	1	-1	-1	0	1	-1	-1	-1	1	1
YPL161C	1	-1	1	1	-1	-1	0	1	-1	0	1	1	1
YEL064C	0	0	0	0	0	0	0	0	0	0	0	0	0
YEL067C	1	0	0	0	0	0	0	1	0	0	0	0	0
YEL051W	1	-1	0	1	-1	0	1	1	-1	-1	1	-1	1
YEL044W	1	-1	1	1	-1	0	1	1	-1	0	1	1	1
YEL062W	1	0	1	0	-1	0	0	0	-1	0	0	0	0
YER072W	0	-1	1	0	0	-1	1	0	-1	-1	1	-1	1
YER081W	0	0	0	1	0	0	0	0	0	0	0	0	1
YER007C-A	0	0	0	0	0	0	0	0	0	0	0	0	0
YER044C-A	0	0	0	0	0	0	0	0	0	0	0	0	0
YHL029C	0	0	0	0	0	-1	0	0	-1	0	1	-1	0
YHL005C	0	1	0	1	0	0	0	0	-1	0	-1	-1	-1
YHL034C	0	0	1	-1	1	-1	0	0	0	-1	1	-1	0
YGR206W	0	1	1	0	0	-1	1	0	-1	0	1	-1	0
YGR177C	0	1	0	0	0	-1	0	0	0	-1	0	-1	0
YHR014W	0	0	0	0	0	0	0	0	0	0	0	0	0
YHR012W	0	0	0	0	0	0	0	0	0	0	0	0	0
YHR035W	0	0	0	0	0	0	0	0	0	0	0	0	0
YHR047C	0	0	0	0	0	0	0	0	0	0	0	0	0
YKL096W	0	0	0	1	0	0	0	0	-1	0	0	0	1
YKL126W	1	0	1	0	0	0	0	0	0	0	0	0	0
YOR123C	0	1	1	0	0	0	0	0	1	0	1	0	0
YKL097C	0	1	1	0	1	0	0	0	0	0	1	0	1
YOR124C	0	0	-1	0	0	0	0	0	-1	0	0	0	0
YOR277C	0	0	0	0	0	0	0	0	0	0	0	0	0
YJL215C	0	1	1	0	-1	0	0	1	-1	1	1	0	0
YOR191W	0	-1	0	0	0	0	0	-1	-1	0	0	0	1
YLR386W	0	1	1	0	1	-1	0	1	-1	1	1	-1	0
YOR246C	-1	-1	0	0	0	0	0	0	-1	0	0	0	0
YLR261C	1	-1	1	0	0	-1	1	0	-1	0	1	0	0
YLR280C	0	0	0	0	1	0	-1	0	0	1	1	0	-1
YLR417W	0	-1	0	0	-1	0	0	0	-1	-1	0	0	1
YLR410W	0	0	0	1	1	0	0	1	0	-1	0	0	1
YLR241W	0	0	0	0	1	0	-1	0	0	0	0	0	1
YGL212W	0	0	0	0	0	0	0	0	0	0	0	0	0
YDR207C	1	0	0	1	0	0	0	0	0	0	0	0	1
YGL221C	0	0	0	0	0	0	0	0	0	0	0	0	0
YGL215W	0	0	0	0	0	0	0	0	0	0	0	0	0
YGL216W	0	0	0	0	0	0	0	0	0	0	0	0	0
YPL008W	0	-1	1	-1	1	-1	1	0	0	-1	1	-1	0
YPR173C	1	1	1	1	-1	0	1	1	-1	-1	1	-1	0
YPL002C	1	-1	-1	1	-1	0	1	0	-1	-1	-1	-1	0
YBL085W	0	0	0	0	1	0	0	0	1	-1	1	-1	0
YPR159W	1	-1	1	0	1	-1	1	1	-1	0	1	-1	0
YBL086C	0	0	0	0	0	0	0	0	0	-1	0	0	0
YGL005C	0	1	1	-1	1	-1	1	0	1	-1	1	-1	0
YBL087C	0	-1	1	-1	1	-1	0	0	-1	-1	1	-1	0
YBL088C	0	1	1	1	1	-1	1	0	1	-1	1	0	0
YBL089W	0	-1	1	-1	1	-1	1	0	1	-1	1	-1	0
YGR167W	1	-1	1	0	0	-1	1	0	-1	0	0	0	0
YLR393W	0	0	0	0	0	0	-1	0	-1	0	0	-1	0
YGL013C	0	0	0	0	0	0	0	0	0	0	0	0	0
YHR030C	0	0	1	0	0	0	0	0	0	0	0	0	0
YLR232W	0	0	0	0	0	0	0	0	-1	0	0	0	-1
YNL204C	0	0	0	1	0	0	0	0	0	0	0	0	0
YGL078C	0	-1	0	-1	0	-1	0	0	-1	0	0	0	0
YGL082W	0	0	0	0	0	0	0	0	0	0	0	0	0
YNL203C	0	0	0	1	0	0	0	0	0	0	0	0	0
YNL229C	0	-1	1	-1	0	0	0	0	-1	0	0	0	0
YIR024C	0	1	0	0	1	0	0	0	-1	1	1	-1	-1
YDR323C	0	1	0	0	0	0	0	-1	0	-1	0	-1	0
YIL076W	0	1	0	0	-1	-1	0	0	-1	0	0	-1	0
YKR069W	0	1	0	0	1	0	0	0	0	0	1	0	0
YKR035C	0	1	0	0	0	-1	0	0	-1	-1	0	-1	0
YML071C	1	0	0	-1	1	-1	1	0	-1	0	1	-1	-1
YJL045W	0	1	1	0	1	-1	0	0	1	0	1	-1	0
YPR065W	-1	1	1	-1	1	-1	0	0	0	-1	1	-1	0
YML123C	0	0	0	0	1	-1	0	0	-1	0	1	-1	0
YHR193C	0	1	0	1	1	-1	-1	0	-1	0	1	-1	0
YNR032C-A	0	0	0	0	0	0	0	0	0	0	0	0	0
YML072C	0	0	1	0	0	-1	0	0	0	0	0	0	0
YJR098C	0	0	1	0	0	0	0	0	0	0	0	0	0
YBR269C	0	0	0	0	0	0	0	0	0	0	0	0	0
YDR035W	0	0	0	0	0	0	0	0	0	0	0	0	0
YCR059C	0	0	0	0	0	1	0	1	0	1	0	0	-1
YCR036W	0	-1	0	0	0	0	0	1	0	1	0	0	-1
YBR291C	0	0	0	0	0	0	0	1	0	1	0	0	-1
YJL012C	0	-1	1	0	1	-1	0	0	-1	-1	0	-1	0
YJL029C	1	-1	0	1	1	-1	1	0	-1	-1	1	-1	0
YJR021C	0	0	1	0	0	-1	0	0	0	0	0	0	0
YJR040W	0	1	0	1	0	-1	1	0	-1	1	0	0	0
YDL110C	0	1	1	0	0	-1	0	0	1	0	0	0	0
YDL190C	0	0	0	0	0	-1	0	0	-1	-1	0	-1	0
YKL003C	0	0	0	0	1	-1	0	0	-1	-1	1	-1	0
YMR066W	0	1	-1	0	1	0	0	0	-1	1	1	-1	0
YDL170W	0	0	0	1	0	-1	1	0	-1	-1	0	-1	1
YDR322W	1	0	-1	1	0	-1	0	0	-1	0	0	-1	1
YJR113C	0	0	0	0	1	0	0	0	-1	0	1	-1	0
YMR150C	0	0	0	0	0	0	0	0	-1	1	0	-1	-1
YMR089C	0	0	0	0	0	0	0	0	-1	0	0	-1	0
YMR098C	0	1	0	0	0	0	0	0	-1	0	0	-1	0
YHR033W	0	0	1	0	0	-1	0	0	-1	-1	1	-1	0
YHL038C	0	1	0	0	0	0	0	0	-1	0	0	-1	0
YMR267W	0	-1	0	1	0	0	0	0	-1	0	0	-1	0
YJL209W	0	1	0	0	0	0	-1	0	-1	0	0	-1	0
YPL215W	0	1	0	0	0	0	0	-1	-1	0	0	-1	0
YMR228W	0	0	0	1	0	0	1	0	-1	0	0	-1	0
YPL172C	0	1	-1	1	0	0	0	-1	-1	0	0	-1	0
YAL013W	1	-1	1	1	0	-1	0	0	-1	-1	1	-1	0
YGR122W	0	-1	0	1	0	0	0	0	-1	1	0	-1	1
YNL147W	0	0	-1	1	1	-1	0	1	-1	1	0	-1	-1
YOR038C	0	1	0	0	0	0	1	0	1	0	1	1	0
YOR043W	1	1	1	1	-1	-1	1	1	1	0	1	1	1
YLR006C	0	0	1	1	0	-1	1	0	0	-1	1	-1	1
YOR036W	1	1	1	0	0	0	1	0	1	-1	1	-1	0
YLR061W	0	-1	0	-1	1	-1	0	-1	-1	0	1	-1	0
YPL270W	0	0	0	0	0	0	0	0	-1	0	0	-1	0
YOL053W	0	0	0	0	0	0	0	0	0	0	0	0	1
YOR371C	0	1	1	0	0	-1	0	0	1	-1	0	-1	0
YOR068C	1	0	0	0	0	-1	1	0	-1	-1	0	-1	0
YPL234C	0	0	0	1	0	0	1	0	0	0	0	0	0
YBR203W	0	0	0	0	0	0	0	0	0	0	0	0	0
YBR219C	0	0	0	0	0	0	0	0	0	1	0	0	0
YBR187W	0	0	0	0	0	0	1	0	0	0	0	0	0
YPL196W	0	0	0	1	-1	0	0	0	0	0	0	0	0
YBR255W	0	1	0	0	0	0	0	0	1	-1	1	0	0
YBR262C	1	1	0	0	0	0	0	0	1	0	0	0	0
YBR221C	0	1	0	0	0	0	0	0	0	0	0	-1	1
YBR224W	0	1	0	0	0	-1	0	0	1	-1	0	0	0
YBR260C	0	1	0	1	0	0	0	0	1	0	0	0	0
YDR049W	0	0	0	0	0	0	-1	0	0	0	0	0	0
YBR267W	0	0	0	-1	0	0	0	0	0	0	0	0	-1
YBR266C	0	0	0	0	0	0	1	0	-1	0	0	0	-1
YBR263W	0	0	0	0	0	0	0	0	0	0	0	0	0
YDR055W	0	0	0	0	0	1	1	0	1	1	0	0	-1
YDR069C	1	0	1	0	0	0	1	1	-1	0	1	0	1
YDR080W	0	-1	0	0	1	0	1	1	-1	0	1	0	-1
YDR129C	1	-1	1	1	-1	-1	1	1	-1	0	0	0	1
YDR075W	-1	1	0	0	0	0	0	0	0	0	0	0	0
YDR104C	0	1	0	0	0	0	0	1	1	0	0	0	0
YKL212W	1	-1	1	0	0	-1	0	0	-1	0	1	0	0
YOL001W	0	1	1	0	-1	1	0	0	1	-1	-1	1	0
YILO16W	0	1	1	0	-1	0	0	0	1	0	0	0	0
YIL017C	0	1	1	0	-1	-1	0	0	-1	1	0	0	0
YIL028W	0	0	0	0	-1	1	1	0	1	0	-1	0	0
YIL064W	0	0	0	0	-1	1	1	0	1	1	0	0	0
YIL073C	0	0	1	0	-1	1	1	0	1	0	-1	0	0
YDR140W	0	0	0	0	-1	-1	1	1	-1	0	1	0	1
YIL077C	0	1	0	0	-1	1	1	0	1	1	-1	0	0
YDR319C	0	0	0	0	-1	0	0	0	0	0	0	0	0
YIL065C	1	1	1	1	-1	-1	1	0	1	1	1	1	0
YHR183W	1	0	1	0	1	0	1	-1	1	0	1	0	-1
YHR206W	0	0	0	0	1	0	0	-1	0	0	0	0	-1
YDR316W	0	0	0	0	1	-1	1	1	-1	-1	0	0	1
YHR038W	0	1	0	0	1	-1	0	1	-1	-1	1	-1	1
YHR189W	0	0	1	0	1	-1	0	0	-1	0	0	-1	1
YHR029C	0	0	0	0	1	0	0	-1	0	0	0	0	-1
YDR317W	0	0	0	0	-1	0	0	1	-1	0	0	0	1
YIL041W	1	1	1	1	-1	-1	1	1	0	0	1	1	1
YIL050W	1	0	0	0	-1	0	0	1	0	0	1	0	1
YCR009C	1	0	1	0	-1	-1	1	1	-1	0	1	1	1
YLR242C	0	1	1	0	0	-1	1	0	-1	0	1	-1	0
YJL208C	0	1	1	0	0	-1	1	0	-1	0	1	-1	1
YLR262C	0	1	1	0	1	-1	1	0	-1	-1	1	-1	0
YLR330W	0	1	1	0	-1	-1	1	0	-1	1	1	1	0
YKL075C	0	1	1	0	-1	0	0	0	-1	1	1	-1	0
YGR084C	0	1	1	0	0	-1	1	1	-1	-1	-1	1	1
YOR106W	0	1	1	0	1	-1	1	0	-1	-1	1	-1	1
YKL087C	0	1	-1	0	1	-1	0	1	-1	1	1	-1	0
YLR220W	0	1	1	0	0	-1	1	0	-1	1	1	-1	0
YKL171W	0	1	1	0	0	-1	1	0	-1	-1	1	-1	1
YLR373C	1	-1	0	-1	0	-1	1	0	-1	-1	-1	-1	1
YPR135W	1	0	1	1	1	-1	1	0	1	-1	0	-1	1
YLR233C	1	-1	1	1	0	-1	1	0	-1	-1	0	-1	1
YPR191W	1	1	1	1	1	-1	0	-1	-1	-1	0	-1	1
YPR139C	1	-1	0	-1	0	-1	1	0	-1	-1	-1	-1	1
YLR322W	1	-1	-1	-1	0	-1	1	0	-1	-1	1	-1	0
YGL220W	1	1	-1	-1	1	-1	1	1	-1	-1	-1	-1	0
YDR200C	1	-1	0	1	0	-1	1	-1	-1	-1	-1	-1	0
YDR220C	1	0	0	0	1	-1	0	-1	-1	-1	0	-1	0
YGL226W	1	-1	0	0	0	-1	1	-1	-1	-1	-1	-1	1
YML097C	1	1	1	-1	0	-1	1	-1	1	-1	1	0	0
YHR191C	0	0	1	-1	1	-1	1	-1	1	-1	1	0	0
YML112W	1	-1	1	1	1	-1	1	0	1	0	1	0	0
YIR019C	0	0	1	0	0	0	0	0	1	0	0	0	0
YMR279C	0	0	0	0	0	0	0	0	1	0	0	0	0
YGR287C	0	0	0	0	0	0	0	0	1	0	0	0	0
YLR039C	1	0	0	-1	1	-1	1	-1	-1	0	1	-1	0
YER095W	0	0	1	-1	1	0	1	-1	1	0	1	0	0
YML110C	-1	0	-1	-1	0	0	-1	0	-1	1	1	-1	0
YFR010W	1	1	1	0	0	-1	0	-1	0	-1	1	0	0
YLR034C	0	0	0	0	0	-1	1	0	1	-1	0	0	0
YIL011W	0	0	0	0	0	0	-1	0	0	0	-1	0	0
YIL005W	1	0	1	-1	-1	-1	1	1	0	0	1	1	0
YIL015W	1	0	1	1	-1	-1	1	0	0	0	0	0	0
YIL025C	0	0	0	0	0	0	0	0	0	0	0	0	0
YIL001W	1	0	1	1	-1	-1	1	0	0	0	0	0	0
YHR010W	0	-1	-1	-1	1	-1	1	-1	-1	0	1	-1	-1
YPL037C	0	-1	-1	-1	0	0	0	0	1	0	1	0	0
YIL029C	1	1	1	1	-1	-1	1	1	-1	0	1	1	1
YEL031W	1	1	1	-1	1	-1	1	0	1	-1	1	-1	0
YPL049C	0	0	0	0	0	0	0	0	0	0	0	0	0
YGR174C	-1	-1	-1	-1	1	-1	1	-1	-1	0	1	-1	0
YEL027W	0	-1	1	0	1	-1	1	0	-1	0	1	-1	-1
YPL051W	0	1	-1	0	0	0	1	0	-1	0	1	-1	0
YPL054W	0	-1	1	0	0	0	1	0	-1	0	1	0	0
YIL053W	1	1	1	1	-1	-1	1	1	-1	0	1	1	1
YGR171C	0	0	0	0	0	0	-1	0	-1	1	0	-1	0
YDL185W	1	-1	0	-1	1	-1	1	1	-1	-1	1	-1	1
YKR085C	1	-1	1	0	1	-1	-1	0	-1	-1	1	-1	0
YER058W	1	1	0	0	1	-1	-1	0	0	-1	0	-1	0
YDL056W	0	0	0	1	1	-1	-1	-1	-1	1	1	-1	0
YGR056W	0	0	1	-1	1	-1	1	0	1	-1	1	0	0
YGL095C	1	0	1	1	0	0	1	0	1	-1	1	0	0
YGR036C	1	-1	1	-1	1	-1	1	0	0	0	1	0	0
YGR105W	0	0	1	0	1	-1	1	0	-1	-1	1	0	0
YGL071W	1	1	0	-1	0	-1	1	1	-1	-1	-1	-1	1
YDL106C	1	-1	1	-1	1	-1	1	0	-1	-1	1	0	0
YOR331C	0	-1	1	-1	1	-1	1	-1	-1	-1	1	-1	0
YGR020C	1	-1	1	0	1	-1	1	1	-1	-1	1	-1	0
YGL246C	0	-1	0	0	1	-1	1	1	-1	-1	1	-1	1
YKL213C	1	-1	1	0	-1	0	1	0	-1	0	1	0	0
YPL057C	1	-1	1	1	0	-1	1	1	0	-1	1	-1	1
YDR065W	1	-1	0	0	1	-1	1	-1	-1	0	1	-1	0
YKL080W	1	-1	0	1	1	-1	1	1	-1	-1	1	-1	1
YGL240W	0	0	0	0	1	-1	1	0	-1	0	0	0	0
YGL260W	0	0	0	1	0	-1	0	0	-1	0	0	-1	0
YGL261C	0	-1	0	1	0	0	1	1	-1	0	1	0	1
YHR011W	1	-1	0	1	0	-1	1	0	-1	1	1	-1	0
YDL191W	1	-1	1	-1	1	-1	1	-1	-1	0	1	0	0
YPL084W	1	-1	1	1	-1	0	1	1	-1	-1	1	0	1
YLR396C	1	-1	1	-1	0	-1	1	1	-1	0	1	-1	0
YDR204W	-1	-1	0	1	1	0	-1	-1	-1	1	1	-1	0
YPL045W	1	-1	1	1	0	-1	1	1	-1	0	1	-1	1
