# Supplementary material for: Characterization of the yeast ionome: a genome-wide analysis of nutrient mineral and trace element homeostasis in Saccharomyces cerevisiae
Source: Genome Biol. 2005 Aug 30;6(9):R77. doi: 10.1186/gb-2005-6-9-r77 (PMC1242212; doi:10.1186/gb-2005-6-9-r77)
Supplement: Additional data file 3 — The descriptions of gene function were obtained from the Saccharomyces Genome Database [43]. [file gb-2005-6-9-r77-S3.xls]

## Sheet: Functional Assignment
Systematic Name	Standard Name	Aliases	Function Assignment	SGD Description
YGR206W			FUNCTION UNKNOWN	Hypothetical ORF
YJL208C	NUC1		MITOCHONDRIAL FUNCTION	Major mitochondrial nucleases has RNAse and DNA endo- and exonucleolytic activitiess has a role in mitochondrial recombination
YKL171W			FUNCTION UNKNOWN	Hypothetical ORF
YLR220W	CCC1		ION HOMEOSTASIS	Functions in the homeostasis of iron, calcium, and manganese ions
YLR242C	ARV1		LIPID METABOLISM (STEROLS)	Similar to Nup120p and C.elegans R05H5.5 protein.
YLR262C	YPT6		SECRETORY PATHWAY FUNCTION	Ras-like GTP binding protein involved in the secretory pathway. Ypt6p is required for fusion of endosome-derived vesicles with the late Golgi.	endosome to Golgi /Golgi apparatus /Gene Product /similar to the human GTPase	Rab6 /
YOR106W	VAM3 (see	PTH1	VACUOLE BIOGENESIS/FUNCTION	Syntaxin-related proteins required for vacuolar assemblys PEP12 homolog
YDL185W	TFP1	CLS8s VMA1	VACUOLE BIOGENESIS/FUNCTION	Encodes a protein with three regions (ABC) that is spliced to yield the extein AC & the intein Bs AC is a 69K vacuolar (H+)-ATPase & B is a 50K site-specific endonuclease named VDE (PI-SceI) that is homologous to HO (seeSummary Paragraph)	rotational mechanism /intron homing /protein metabolism /vacuolar acidification /hydrogen-transporting ATPase V1 domain /vacuolar membrane (sensu Fungi) /
YGL246C	RAI1		mRNA PROCESSING/PROTEIN SYNTHESIS	Nuclear protein that binds to and stabilizes the exoribonuclease Rat1ps required for pre-rRNA processing
YGR020C	VMA7		VACUOLE BIOGENESIS/FUNCTION	vacuolar H-ATPase 14 kDa subunit (subunit F) of the catalytic (V1) sector (seeSummary Paragraph)	rotational mechanism /vacuolar acidification /hydrogen-transporting ATPase V1 domain /vacuolar membrane (sensu Fungi) /Gene Product /vacuolar ATPase V1 domain subunit F (14 kDa) /
YJL029C	VPS53		VACUOLE BIOGENESIS/FUNCTION	Required for Vacuolar Protein Sorting	endosome to Golgi /GARP complex /Golgi apparatus /cytoplasm /
YKL080W	VMA5 (see	CSL5s VAT3	VACUOLE BIOGENESIS/FUNCTION	42 kDa subunit of V1 sector (seeSummary Paragraph)	rotational mechanism /vacuolar acidification /hydrogen-transporting ATPase V1 domain /vacuolar membrane (sensu Fungi) /Gene Product /V1 sector hydrophilic subunit C /vacuolar ATPase V1 domain subunit C (42 kDa) /vacuolar H-ATPase /
YPR159W	KRE6	CWH48	CELL WALL BIOGENESIS/FUNCTION	cell wall beta-glucan assembly	6 glucan biosynthesis /cell wall organization and biogenesis /Golgi cis cisterna /integral to membrane /
YHL005C			FUNCTION UNKNOWN	Hypothetical ORF
YHL038C	CBP2		MITOCHONDRIAL FUNCTION	Protein required for splicing of COB aI5 intron
YJL209W	CBP1		MITOCHONDRIAL FUNCTION	Protein required for COB mRNA stability or 5' processing. required for translation of COB RNAs.
YLR393W	ATP10		MITOCHONDRIAL FUNCTION	Mitochondrial inner membrane protein required for assembly of the F0 sector of mitochondrial F1F0 ATP synthases interacts genetically with ATP6
YMR089C	YTA12	RCA1	MITOCHONDRIAL FUNCTION	Components with Afg3ps of the mitochondrial inner membrane m-AAA protease that mediates degradation of misfolded or unassembled proteins and is also required for correct assembly of mitochondrial enzyme complexes
YMR098C			FUNCTION UNKNOWN	Hypothetical ORF
YPL215W	CBP3		MITOCHONDRIAL FUNCTION	Protein required for assembly of ubiquinol cytochrome-c reductase complex (cytochrome bc1 complex)
YPL270W	MDL2 (see		MITOCHONDRIAL FUNCTION	ATP-binding cassette (ABC) transporter family member
YBR224W			FUNCTION UNKNOWN	Hypothetical ORF
YBR255W			FUNCTION UNKNOWN	Protein of unknown functions required for normal growth rate at 15 degrees Cs green fluorescent protein (GFP)-fusion protein localizes to the cytoplasm in a punctate pattern
YBR262C			FUNCTION UNKNOWN	The authentics non-tagged protein was localized to the mitochondria
YDL110C			FUNCTION UNKNOWN	Hypothetical ORF
YDR075W	PPH3		NITROGEN METABOLISM	Catalytic subunit of protein phosphatases involved in activation of Gln3ps which is a transcription factor with a role in nitrogen utilization
YDR104C	SPO71		MEIOSIS/SPORULATION	Meiosis-specific protein of unknown functions required for spore wall formation during sporulations dispensible for both nuclear divisions during meiosis
YGR287C			FUNCTION UNKNOWN	Hypothetical ORF	hydrolyzing O-glycosyl compounds /biological_process unknown /cellular_component unknown /
YMR279C			FUNCTION UNKNOWN	Hypothetical ORF
YOR038C	HIR2	SPT1	TRANSCRIPTION REGULATION/CHROMATIN	Non-essential transcriptional corepressor involved in the cell cycle-regulated transcription of histone H2As H2Bs H3s and H4 geness recruits Swi-Snf complexes to histone gene promoterss promotes heterochromatic gene silencing with Asf1p (seeSummary Paragraph)
YOR123C	LEO1		TRANSCRIPTION REGULATION/CHROMATIN	Component of the Paf1 complexs which associates with RNA polymerase II and is involved in histone methylation
YEL062W	NPR2		NITROGEN METABOLISM	Regulator of nitrogen permeasess transcription is induced in response to proline and ureas contains two PEST sequences
YIL017C	VID28	GID5	PROTEIN TURNOVER	Vacuole import and degradation
YIL076W	SEC28	ANU2	SECRETORY PATHWAY FUNCTION	Part of a heptameric protein complex that regulates retrograde Golgi-to-ER protein traffic in eukaryotic cellss coatomer forms the COP I vesicle coat whose functions are essential
YJL215C			FUNCTION UNKNOWN	Hypothetical ORF
YKL075C			FUNCTION UNKNOWN	Hypothetical ORF
YPL179W	PPQ1	SAL6	mRNA PROCESSING/PROTEIN SYNTHESIS	Putative protein serine/threonine phosphatases null mutation enhances efficiency of translational suppressors
YCR009C	RVS161	END6s FUS7s SPE161	ENDOCYTOSIS	Protein required for viability after Ns Cs or S starvation. The BAR adaptor proteins encoded by RVS167 and RVS161 form a complex that regulates actins endocytosiss and viability following starvation or osmotic stress.
YDR069C	DOA4	DOS1s MUT4s NPI2s SSV7s UBP4	PROTEIN TURNOVER	Ubiquitin hydrolases required for recycling ubiquitin from proteasome-bound ubiquitinated intermediatess acts at the late endosome/prevacuolar compartment to recover ubiquitin from ubiquitinated membrane proteins en route to the vacuole
YDR129C	SAC6	ABP67	ENDOCYTOSIS	fimbrin homolog (actin-filament bundling protein)	bridging /actin filament organization /endocytosis /polar budding /response to osmotic stress /actin cable (sensu Fungi) /actin cortical patch (sensu Fungi) /
YDR140W			FUNCTION UNKNOWN	Putative S-adenosylmethionine-dependent methyltransferase of the seven beta-strand family
YDR317W			FUNCTION UNKNOWN	Hypothetical ORF
YDR388W	RVS167		ENDOCYTOSIS	The BAR adaptor proteins encoded by RVS167 and RVS161 form a complex that regulates actins endocytosiss and viability following starvation or osmotic stress.
YEL044W	IES6		TRANSCRIPTION REGULATION/CHROMATIN	Protein that associates with the INO80 chromatin remodeling complex under low-salt conditions
YEL067C			FUNCTION UNKNOWN	Hypothetical ORF
YIL050W	PCL7		GLYCOGEN METABOLISM	PHO85 cyclin
YLR417W	VPS36	GRD12s VAC3s VPL11	VACUOLE BIOGENESIS/FUNCTION	Defective in vacuolar protein sorting
YPL161C	BEM4	ROM7	CELL POLARITY	Involved in polarity establishment and bud emergences interacts with the Rho1p small GTP-binding protein
YDR378C	LSM6		mRNA PROCESSING/PROTEIN SYNTHESIS	Like Sm-F protein	via spliceosome /small nuclear ribonucleoprotein complex /
YEL051W	VMA8		VACUOLE BIOGENESIS/FUNCTION	vacuolar ATPase V1 domain subunit D (seeSummary Paragraph)	rotational mechanism /vacuolar acidification /hydrogen-transporting ATPase V1 domain /vacuolar membrane (sensu Fungi) /
YGL261C			FUNCTION UNKNOWN	Hypothetical ORF
YKL213C	DOA1	UFD3s ZZZ4	PROTEIN TURNOVER	WD repeat protein required for ubiquitin-mediated protein degradations forms complex with Cdc48ps plays a role in controlling cellular ubiquitin concentrations also promotes efficient NHEJ in postdiauxic/stationary phase
YOL072W	THP1	BUD29	TRANSCRIPTION REGULATION/CHROMATIN
YPL084W	BRO1	LPF2s VPS31s ASI6s NPI3	VACUOLE BIOGENESIS/FUNCTION	BCK1-like resistance to osmotic shock
YPL193W	RSA1		mRNA PROCESSING/PROTEIN SYNTHESIS	RiboSome Assembly
YPR173C	VPS4	CSC1s END13s GRD13s VPL4s VPT10s DID6	VACUOLE BIOGENESIS/FUNCTION	Defective in vacuolar protein sortings homologous to mouse SKD1 and to human hVPS4
YDL190C	UFD2		PROTEIN TURNOVER	Ubiquitin chain assembly factor (E4) that cooperates with a ubiquitin-activating enzyme (E1)s a ubiquitin-conjugating enzyme (E2)s and a ubiquitin protein ligase (E3) to conjugate ubiquitin to substratess also functions as an E3
YHL029C			FUNCTION UNKNOWN	Hypothetical ORF
YHR033W			FUNCTION UNKNOWN	Hypothetical ORF
YHR038W	RRF1 (see	KIM4s FIL1	MITOCHONDRIAL FUNCTION	Ribosomal Recycling Factor 1s originally characterized as FIL1s a Factor for Isocitrate Lyase expression
YHR189W	PTH1 (see		MITOCHONDRIAL FUNCTION	peptidyl-tRNA hydrolaseAlso known as:PTH
YKL003C	MRP17		MITOCHONDRIAL FUNCTION	Mitochondrial ribosomal protein of the small subunits MRP17 exhibits genetic interactions with PET122s encoding a COX3-specific translational activator
YKL097C			FUNCTION UNKNOWN	Hypothetical ORF
YML123C	PHO84		PHOSPHATE METABOLISM	High-affinity inorganic phosphate (Pi) transporter and low-affinity manganese transporters regulated by Pho4p and Spt7ps mutation confers resistance to arsenates exit from the ER during maturation requires Pho86p
YHR193C	EGD2		mRNA PROCESSING/PROTEIN SYNTHESIS	GAL4 enhancer proteins homolog of human alpha NAC subunit of the nascent-polypeptide-associated complex
YIR024C		GIF1	FUNCTION UNKNOWN	(putative) involved in cell cycle control
YJR113C	RSM7		MITOCHONDRIAL FUNCTION	Mitochondrial ribosomal protein of the small subunits has similarity to E. coli S7 ribosomal protein
YKL087C	CYT2		MITOCHONDRIAL FUNCTION	links heme covalently to apocytochrome c1
YKR069W	MET1	MET20	AMINO ACID SYNTHESIS (METHIONINE)	S-adenosyl-L-methionine uroporphyrinogen III transmethylases involved in sulfate assimilations methionine metabolisms and siroheme biosynthesis
YLR386W	VAC14		VACUOLE BIOGENESIS/FUNCTION	VACuole morphology and inheritance mutant. Vac14 is essential for the regulated synthesis of PtdIns(3s5)P(2)s for control of trafficking of some proteins to the vacuole lumen via the MVBs and for maintenance of vacuole size and acidity.
YML110C	COQ5	DBI56	MITOCHONDRIAL FUNCTION	2-hexaprenyl-6-methoxy-1s4-benzoquinone methyltransferases involved in ubiquinone (Coenzyme Q) biosynthesiss located in mitochondria
YMR066W			FUNCTION UNKNOWN	Synthesis Of Var
YDR319C			FUNCTION UNKNOWN	Hypothetical ORF
YIL005W	EPS1		SECRETORY PATHWAY FUNCTION	Pdi1p (protein disulfide isomerase)-related protein involved in endoplasmic reticulum retention of resident ER proteins
YIL029C			FUNCTION UNKNOWN	Hypothetical ORF
YIL041W			FUNCTION UNKNOWN	Golgi-vesicle protein of unknown functions green fluorescent protein (GFP)-fusion protein localizes to the cytoplasm
YIL053W	RHR2	GPP1	OSMOTIC/STRESS RESPONSE	DL-glycerol-3-phosphatase
YIL065C	FIS1	MDV2	MITOCHONDRIAL FUNCTION	Mitochondrial outer membrane protein involved in membrane fissions required for loalization of Dnm1p and Mdv1p during mitochondrial division
YLR330W	CHS5	CAL3	CELL WALL BIOGENESIS/FUNCTION	Involved in chitin synthase III activitys also required for homozygosis in the first stages of mating
YOR043W	WHI2		OSMOTIC/STRESS RESPONSE	Protein requireds with binding partner Psr1ps for full activation of the general stress responses possibly through Msn2p dephosphorylations regulates growth during the diauxic shifts negative regulator of G1 cyclin expression
YDL056W	MBP1		TRANSCRIPTION REGULATION/CHROMATIN	transcription factor
YDR204W	COQ4		MITOCHONDRIAL FUNCTION	Protein with a role in ubiquinone (Coenzyme Q) biosynthesiss possibly functioning in stabilization of Coq7ps located on the matrix face of the mitochondrial inner membrane
YDR375C	BCS1		MITOCHONDRIAL FUNCTION	Mitochondrial protein of the CDC48/PAS1/SEC18 ATPase familys required for expression of functional Rieske iron-sulfur protein
YGR122W			FUNCTION UNKNOWN	Hypothetical ORF
YGR171C	MSM1		MITOCHONDRIAL FUNCTION	mitochondrial methionyl-tRNA synthetase
YHR011W	DIA4		MITOCHONDRIAL FUNCTION	Probable mitochondrial seryl-tRNA synthetases mutant displays increased invasive and pseudohyphal growth
YMR267W	PPA2	IPP2	MITOCHONDRIAL FUNCTION	Mitochondrial inorganic pyrophosphatases required for mitochondrial function and possibly involved in energy generation from inorganic pyrophosphate
YDR316W			FUNCTION UNKNOWN
YGL071W	RCS1	AFT1	ION HOMEOSTASIS	Involved in iron homeostasis and affects cell size regulation. Activates the expression of its target genes in response to low-iron conditions.
YGL220W			FUNCTION UNKNOWN	Hypothetical ORF
YGL240W	DOC1	APC10	DNA RECOMBINATION/REPLICATION	Processivity factor required for the ubiquitination activity of the anaphase promoting complex (APC)s mediates the activity of the APC by contributing to substrate recognitions involved in cyclin proteolysis
YGR084C	MRP13		MITOCHONDRIAL FUNCTION	Mitochondrial ribosomal protein of the small subunit
YDR055W	PST1		CELL WALL BIOGENESIS/FUNCTION	Protoplasts-secreted
YIL028W			FUNCTION UNKNOWN	Hypothetical ORF
YIL064W			FUNCTION UNKNOWN	Putative S-adenosylmethionine-dependent methyltransferase of the seven beta-strand family
YIL073C	SPO22		MEIOSIS/SPORULATION	Meiosis-specific protein with similarity to phospholipase A2s involved in completion of nuclear divisions during meiosiss induced early in meiosis
YIL077C			FUNCTION UNKNOWN	Hypothetical ORF
YILO16W		AGS3s TUP7s VAC5	FUNCTION UNKNOWN	Cyclins negatively regulates phosphate metabolisms Pho80p-Pho85p (cyclin-CDK complex) phosphorylates Pho4p and Swi5ps deletion of PHO80 leds to aminoglycoside supersensitivitys truncated form of PHO80 affects vacuole inheritance
YOL001W	PHO80	AGS3s TUP7s VAC5	PHOSPHATE METABOLISM	Cyclins negatively regulates phosphate metabolisms Pho80p-Pho85p (cyclin-CDK complex) phosphorylates Pho4p and Swi5ps deletion of PHO80 leds to aminoglycoside supersensitivitys truncated form of PHO80 affects vacuole inheritance
YBL088C	TEL1		TELOMERE METABOLISM	Protein kinases primarily involved in telomere length regulations contributes to cell cycle checkpoint control in response to DNA damages functionally redundant with Mec1ps homolog of human ataxia telangiectasia (ATM) gene (seeSummary Paragraph)
YEL031W	SPF1 (see	COD1s PIO1s PER9	ION HOMEOSTASIS	Sensitivity to a killer toxin (SMK toxin) produced by Pichia Farinosa	coupled to transmembrane movement of ions	phosphorylative mechanism /calcium ion homeostasis /protein amino acid glycosylation /endoplasmic reticulum membrane /
YGL005C	COG7	COD5	SECRETORY PATHWAY FUNCTION	Component of the conserved oligomeric Golgi complex
YJL045W			FUNCTION UNKNOWN	Similar to SDH1Also known as:SDH1b	electron donors reaction list /
YML097C	VPS9	VPL31s VPT9	VACUOLE BIOGENESIS/FUNCTION	Required for Golgi to vacuole traffickings shares similarity to mammalian ras inhibitors
YOR036W	PEP12	VPL6s VPS6s VPT13	VACUOLE BIOGENESIS/FUNCTION	integral membrane proteins c-terminal TMDs located in endosome
YOR371C	GPB1	KRH2	PSEUDOHYPHAL GROWTH	Proposed beta subunit of the heterotrimeric G protein that interacts with the receptor Grp1ps has signaling role in response to nutrientss involved in regulation of pseudohyphal growth through cAMP levelss homolog of Gpb2p
YPR065W	ROX1	REO1	ION HOMEOSTASIS	Heme-dependent repressor of hypoxic geness contains an HMG domain that is responsible for DNA bending activity
YGR078C	PAC10	GIM2s PFD3s RKS2	PROTEIN FOLDING	Polypeptide 3 of a Yeast Non-native Actin Binding Complexs homolog of a component of the bovine NABC complex
YNL229C	URE2		NITROGEN METABOLISM	Nitrogen catabolite repression regulator that acts by inhibition of GLN3 in good nitrogen source. Altered form of Ure2p creates [URE3] prion.Also known as:[URE3]
YOR191W	RIS1 (see	DIS1	TRANSCRIPTION REGULATION/CHROMATIN	contains motifs that are present in a family of DNA-dependent ATPasess the SWI2/SNF2-like proteins
YOR246C			FUNCTION UNKNOWN	Hypothetical ORF
YBL086C			FUNCTION UNKNOWN	Protein of unknown functions green fluorescent protein (GFP)-fusion protein localizes to the cell periphery
YDR220C			FUNCTION UNKNOWN	Hypothetical ORF
YDR323C	PEP7	VAC1s VPL21s VPS19s VPT19	VACUOLE BIOGENESIS/FUNCTION	vacuolar segregation protein required for vacuole inheritance and vacuole protein sorting
YER058W	PET117		MITOCHONDRIAL FUNCTION	Protein required for assembly of cytochrome c oxidase
YFR010W	UBP6		PROTEIN TURNOVER	Ubiquitin-specific protease situated in the base subcomplex of the 26S proteasomes releases free ubiquitin from branched polyubiquitin chainss deletion causes hypersensitivity to cycloheximide and other toxic compounds
YGR177C	ATF2		LIPID METABOLISM (STEROIDS)	Alcohol acetyltransferases may play a role in steroid detoxifications forms volatile esters during fermentations which is important in brewing
YKR035C			FUNCTION UNKNOWN	Hypothetical ORF
YPR191W	QCR2	COR2s UCR2	MITOCHONDRIAL FUNCTION	40 kDa ubiquinol cytochrome-c reductase core protein 2	ubiquinol to cytochrome c /mitochondrion /respiratory chain complex III (sensu Eukarya) /
YAL013W	DEP1	FUN54	LIPID METABOLISM (PHOSPHOLIPIDS)	Transcriptional modulator involved in the regulation of structural genes involved in phospholipid biosynthesiss also participates in regulation of metabolically unrelated genes as well as maintenance of mating efficiency and sporulation
YDL170W	UGA3		TRANSCRIPTION REGULATION/CHROMATIN	Transcriptional activator necessary for gamma-aminobutyrate (GABA)-dependent induction of GABA genes (such as UGA1s UGA2s UGA4)
YER072W	VTC1	NRF1s PHM4	PHOSPHATE METABOLISM	Null mutant identified in different genetic screens both by its ability to reverse the Cdc42p suppression of a cdc24-4ts mutant and its ability to suppress the vacuolar ATPase null phenotype	non-autophagic /vacuolar membrane /
YLR006C	SSK1		OSMOTIC/STRESS RESPONSE	Cytoplasmic response regulators part of a two-component signal transducer that mediates osmosensing via a phosphorelay mechanisms dephosphorylated form is degraded by the ubiquitin-proteasome systems potential Cdc28p substrate
YLR233C	EST1		TELOMERE METABOLISM	TLC1 RNA-associated factor involved in telomere length regulation as the recruitment subunit of the telomerase holoenzymes has a possible role in activating Est2p-TLC1-RNA bound to the telomere
YPL045W	VPS16	SVL6s VAM9s VPT16	VACUOLE BIOGENESIS/FUNCTION	vacuolar sorting protein	non-autophagic /late endosome to vacuole transport /protein-vacuolar targeting /vacuole organization and biogenesis /insoluble fraction /vacuolar membrane /vacuolar membrane (sensu Fungi) /
YPL057C	SUR1	BCL21s CSG1s LPE15	LIPID METABOLISM (SPHINGOLIPIDS)	Probable catalytic subunit of a mannosylinositol phosphorylceramide (MIPC) synthases forms a complex with probable regulatory subunit Csg2ps function in sphingolipid biosynthesis is overlapping with that of Csh1p	transferring glycosyl groups /mannose inositol phosphoceramide metabolism /sphingolipid biosynthesis /intracellular /Pathways /sphingolipid metabolism /
YBR219C			FUNCTION UNKNOWN	Hypothetical ORF
YBR291C	CTP1		MITOCHONDRIAL FUNCTION	Mitochondrial inner membrane citrate transporters member of the mitochondrial carrier family
YCR036W	RBK1		NUCLEOTIDE METABOLISM	ribokinase
YCR059C	YIH1 (see		PROTEIN TURNOVER	piecemeal microautophagy of the nucleus (PMN)
YDR080W	VPS41	CVT8s FET2s SVL2s VAM2s VPL20	VACUOLE BIOGENESIS/FUNCTION	vacuolar protein sorting	non-autophagic /protein transport /vacuole organization and biogenesis /endosome /vacuolar membrane /vacuole (sensu Fungi) /
YLR232W			FUNCTION UNKNOWN	Hypothetical ORF
YLR280C			FUNCTION UNKNOWN	Hypothetical ORF
YMR150C	IMP1		MITOCHONDRIAL FUNCTION	Catalytic subunit of the mitochondrial inner membrane peptidase complexs required for maturation of mitochondrial proteins of the intermembrane spaces complex contains Imp1p and Imp2p (both catalytic subunits)s and Som1pAlso known as:PET-TS2858(seeSummary Paragraph)
YNL147W	LSM7		mRNA PROCESSING/PROTEIN SYNTHESIS	Like Sm-G protein	via spliceosome /snRNP U6 /
YBR221C	PDB1		MITOCHONDRIAL FUNCTION	beta subunit of pyruvate dehydrogenase (E1 beta) (seeSummary Paragraph)
YDR049W			FUNCTION UNKNOWN	Hypothetical ORF
YDR207C	UME6	CAR80s NIM2s RIM16	MEIOSIS/SPORULATION	Regulator of both repression and induction of early meiotic genes. Ume6p requires Ume4 for mitotic repression and interacts with and requires Ime1p and Rim11p for induction of meiosis-specific transcription (seeSummary Paragraph)	mitotic /nucleus /
YER081W	SER3		AMINO ACID SYNTHESIS (SERINE, GLYCINE)	3-phosphoglycerate dehydrogenases catalyzes the first step in serine and glycine biosynthesiss isozyme of Ser33p
YIL011W	TIR3	YIB1	FUNCTION UNKNOWN	TIP1-related
YKL096W	CWP1	YJU1	CELL WALL BIOGENESIS/FUNCTION	cell wall proteins involved in O and N glycosylations acceptor of B1-6 glucan.
YLR241W			FUNCTION UNKNOWN	Hypothetical ORF
YLR410W	VIP1		CELL POLARITY	Homologous to S. pombe asp1+
YOL053W			FUNCTION UNKNOWN	Hypothetical ORF
YGL095C	VPS45	STT10s VPL28	VACUOLE BIOGENESIS/FUNCTION	Protein of the Sec1p family essential for vacuolar protein sortings required for the function of both Pep12p and the early endosome/late Golgi SNARE Tlg2p .
YIL001W			FUNCTION UNKNOWN	Hypothetical ORF
YIL015W	BAR1	SST1	MATING PHEROMONE PROCESSING	extracellular protease synthesized in a-cells that cleaves and inactivates alpha factor (seeSummary Paragraph)
YLR034C	SMF3		ION HOMEOSTASIS	Putative metal transporters Nramp homologs homolog of SMF1 and SMF2
YML112W	CTK3		TRANSCRIPTION REGULATION/CHROMATIN	Gamma subunit of C-terminal domain kinase I (CTDK-I)s which phosphorylates the C-terminal repeated domain of the RNA polymerase II large subunit (Rpo21p) to affect both transcription and pre-mRNA 3' end processing (seeSummary Paragraph)
YPR135W	CTF4	CHL15s POB1	DNA RECOMBINATION/REPLICATION	Chromatin-associated proteins required for sister chromatid cohesions interacts with DNA polymerase alpha (Pol1p) and may link DNA synthesis to sister chromatid cohesion
YBR260C	RGD1		OSMOTIC/STRESS RESPONSE	Related GAP Domain
YEL014C			FUNCTION UNKNOWN	Hypothetical ORF
YNL203C			FUNCTION UNKNOWN	Hypothetical ORF
YNL204C	SPS18	SPX18	MEIOSIS/SPORULATION	sporulation-specific protein
YPL196W	OXR1		OXIDATIVE STRESS RESISTANCE	Protein of unknown function required for normal levels of resistance to oxidative damages null mutants are sensitive to hydrogen peroxides member of a conserved family of proteins found in eukaryotes but not in prokaryotes
YPL234C	TFP3	CLS9s VMA11	VACUOLE BIOGENESIS/FUNCTION	vacuolar ATPase V0 domain subunit c' (17 kDa) (seeSummary Paragraph)	rotational mechanism /vacuolar acidification /hydrogen-transporting ATPase V0 domain /Gene Product /vacuolar ATPase V0 domain subunit c' (17 kDa) /vacuolar H(+) ATPase 17 kDa subunit C /
YBR266C			FUNCTION UNKNOWN	Hypothetical ORF
YBR267W	REI1		FUNCTION UNKNOWN	Protein of unknown function involved in bud growth in the mitotic signaling networks proposed negative regulator of Swe1p and Gin4ps contains dispersed C2H2 zinc finger domains
YHR029C			FUNCTION UNKNOWN	Hypothetical ORF
YHR206W	SKN7	BRY1s POS9	OSMOTIC/STRESS RESPONSE	Protein with similarity to DNA-binding region of heat shock transcription factors
YDL106C	PHO2 (see	BAS2s GRF10	PHOSPHATE METABOLISM	Homeobox transcription factors regulatory targets include genes involved in phosphate metabolisms binds cooperatively with Pho4p to the PHO5 promoters phosphorylation of Pho2p facilitates interaction with Pho4p (seeSummary Paragraph)
YDL191W	RPL35A	SOS1	mRNA PROCESSING/PROTEIN SYNTHESIS	Protein component of the large (60S) ribosomal subunits identical to Rpl35Bp and has similarity to rat L35 ribosomal protein
YGL078C	DBP3		mRNA PROCESSING/PROTEIN SYNTHESIS	ATP-dependent RNA helicase CA3 of the DEAD/DEAH box family
YGR036C	CAX4	CWH8	FUNCTION UNKNOWN	CAX4p contains 3 short stretches of amino acids that are characteristic for a wide variety of phosphatasess including lipid phosphatases and a protein phosphatase.	including lipid phosphatases and a protein phosphatase /
YGR167W	CLC1	SCD4	ENDOCYTOSIS	Clathrin light chain
YKL212W	SAC1	RSD1	SECRETORY PATHWAY FUNCTION	Inactivation of Sac1p leads to specific increase in cellular levels of phosphatidylinositol 4-phosphates accompanied by changes in vacuole morphology and accumulation of lipid droplets.
YLR261C	VPS63		VACUOLE BIOGENESIS/FUNCTION	Dubious open reading frames unlikely to encode a proteins not conserved in closely related Saccharomyces speciess 98% of ORF overlaps the verified gene YPT6s deletion causes a vacuolar protein sorting defect
YLR396C	VPS33	CLS14s MET27s PEP14s SLP1s VAM5s VPL25s VPT33	VACUOLE BIOGENESIS/FUNCTION	vacuolar sorting protein essential for vacuolar morphogenesis and function	non-autophagic /late endosome to vacuole transport /cytosol /vacuolar membrane (sensu Fungi) /
YPL054W	LEE1		FUNCTION UNKNOWN	Protein of unknown function
YDR065W			FUNCTION UNKNOWN	Hypothetical ORF
YGR174C	CBP4		MITOCHONDRIAL FUNCTION	Essential for the expression and activity of ubiquinol-cytochrome c reductase
YHR010W	RPL27A	RPL27	mRNA PROCESSING/PROTEIN SYNTHESIS	Protein component of the large (60S) ribosomal subunits nearly identical to Rpl27Bp and has similarity to rat L27 ribosomal protein
YLR039C	RIC1		SECRETORY PATHWAY FUNCTION	Ric1p binds to Rgp1ps on the Golgis and the complex catalyzes nucleotide exchange on Ypt6p.
YLR061W	RPL22A		mRNA PROCESSING/PROTEIN SYNTHESIS	Protein component of the large (60S) ribosomal subunits has similarity to Rpl22Bp and to rat L22 ribosomal protein
YLR322W	VPS65		VACUOLE BIOGENESIS/FUNCTION	Dubious open reading frames unlikely to encode a proteins not conserved in closely related Saccharomyces speciess 75% of ORF overlaps the verified gene SFH1s deletion causes a vacuolar protein sorting defect
YML071C	COG8	DOR1	SECRETORY PATHWAY FUNCTION	Component of the conserved oligomeric Golgi complexs dependent on RIC1
YBL087C	RPL23A		mRNA PROCESSING/PROTEIN SYNTHESIS	Protein component of the large (60S) ribosomal subunits identical to Rpl23Bp and has similarity to E. coli L14 and rat L23 ribosomal proteins
YEL027W	CUP5	CLS7s GEF2s VMA3	VACUOLE BIOGENESIS/FUNCTION	Proteolipid subunit of the vacuolar H(+)-ATPase V0 sector (subunit cs dicyclohexylcarbodiimide binding subunit)s required for vacuolar acidification and important for copper and iron metal ion homeostasis (seeSummary Paragraph)
YGR105W	VMA21		VACUOLE BIOGENESIS/FUNCTION	Protein involved in vacuolar H-ATPase assembly or function. Required for the biogenesis of a functional vacuolar ATPase (V-ATPase)s but not part of the final enzyme complex.
YHL034C	SBP1 (see	SSBR1s SSB1	mRNA PROCESSING/PROTEIN SYNTHESIS	single stranded nucleic acid binding protein
YJL012C	VTC4	YJL012C-As PHM3	PHOSPHATE METABOLISM	Phosphate metabolisms transcription is regulated by PHO system	non-autophagic /vacuolar membrane /Pathways /ppGpp metabolism /Gene Product /polyphosphate synthetase (putative) /
YKR085C	MRPL20		MITOCHONDRIAL FUNCTION	Mitochondrial ribosomal protein of the large subunitAlso known as:YmL20
YOR331C			FUNCTION UNKNOWN	Hypothetical ORF
YPL008W	CHL1	CTF1s LPA9	DNA RECOMBINATION/REPLICATION	Required for mitotic chromosome segregations needed for wild-type levels of meiotic recombination and spore viability
YDR322W	MRPL35		MITOCHONDRIAL FUNCTION	Mitochondrial ribosomal protein of the large subunitAlso known as:YmL35
YGL260W			FUNCTION UNKNOWN	Hypothetical ORF
YJR040W	GEF1	CLC	ION HOMEOSTASIS	Chloride channel localized to late- or post-Golgi vesicless involved in iron metabolisms highly homologous to voltage-gated chloride channels in vertebrates
YMR228W	MTF1		MITOCHONDRIAL FUNCTION	Mitochondrial RNA polymerase specificity factor
YOR124C	UBP2		PROTEIN TURNOVER	Ubiquitin-specific protease that removes ubiquitin from ubiquitinated proteinss cleaves at the C terminus of ubiquitin fusionss capable of cleaving polyubiquitin and possesses isopeptidase activity
YPL051W	ARL3		SECRETORY PATHWAY FUNCTION	Similar to ADP-ribosylation factor. Part of the carboxypeptidase Y pathway.
YPL172C	COX10		MITOCHONDRIAL FUNCTION	Heme A:farnesyltransferases catalyzes the first step in the conversion of protoheme to the heme A prosthetic group required for cytochrome c oxidase activitys human ortholog is associated with mitochondrial disorders
YBL085W	BOI1	GIN7s BOB1	CELL POLARITY	Protein implicated in polar growths functionally redundant with Boi2ps interacts with bud-emergence protein Bem1ps contains an SH3 (src homology 3) domain and a PH (pleckstrin homology) domain (seeSummary Paragraph)
YBL089W	AVT5		VACUOLE BIOGENESIS/FUNCTION	Putative transporters member of a family of seven S. cerevisiae genes (AVT1-7) related to vesicular GABA-glycine transporters
YER095W	RAD51	MUT5	DNA RECOMBINATION/REPLICATION	Strand exchange proteins forms a helical filament with DNA that searches for homologys involved in the recombinational repair of double-strand breaks in DNA during vegetative growth and meiosiss homolog of Dmc1p and bacterial RecA protein (seeSummary Paragraph)
YGR056W	RSC1		TRANSCRIPTION REGULATION/CHROMATIN	RSC1 is a member of RSC complexs which remodels the structure of chromatin
YHR183W	GND1		GLUCOSE METABOLISM	6-phosphogluconate dehydrogenases decarboxylatings converts 6-phosphogluconate + NADP to ribulose-5-phosphate + NADPH + CO2
YHR191C	CTF8		DNA RECOMBINATION/REPLICATION	Subunit of a complex with Ctf18p that shares some subunits with Replication Factor C and is required for sister chromatid cohesion
YPL037C	EGD1		mRNA PROCESSING/PROTEIN SYNTHESIS	Subunit beta1 of the nascent polypeptide-associated complex (NAC) involved in protein targetings associated with cytoplasmic ribosomess enhances DNA binding of the Gal4p activators homolog of human BTF3b
YBR187W			FUNCTION UNKNOWN	Hypothetical ORF
YDR200C	VPS64	FAR9	VACUOLE BIOGENESIS/FUNCTION
YGL226W			FUNCTION UNKNOWN	Hypothetical ORF
YLR373C	VID22		PROTEIN TURNOVER	Vacuole import and degradation
YOR068C	VAM10		VACUOLE BIOGENESIS/FUNCTION	[Abnormal]Vacuole MorphologyAlso known as:YOR29-19	non-autophagic /vacuolar membrane /Gene Product /Required for normal tethering of vacuoles prior to fusion. /
YPL002C	SNF8	VPS22	VACUOLE BIOGENESIS/FUNCTION	appears to be functionally related to SNF7
YPR139C	VPS66		VACUOLE BIOGENESIS/FUNCTION
YHR030C	SLT2 (see	BYC2s MPK1s SLK2	CELL WALL BIOGENESIS/FUNCTION	Suppressor of lyt2
YIR019C	MUC1	FLO11s STA4	PSEUDOHYPHAL GROWTH	GPI-anchored cell surface glycoprotein required for diploid pseudohyphal formation and haploid invasive growths transcriptionally regulated by the MAPK pathway (via Ste12p and Tec1p) and the cAMP pathway (via Flo8p)
YJR021C	REC107	MER2	DNA RECOMBINATION/REPLICATION	meiotic recombination protein
YJR098C			FUNCTION UNKNOWN	Hypothetical ORF
YKL126W	YPK1 (see	SLI2	ENDOCYTOSIS	76.5 kDa Serine/threonine protein kinase with similarity to protein kinase Cs is 90% identical to Ypk2p	is 90% identical to Ypk2p /
YML072C	TCB3		FUNCTION UNKNOWN	Contains three calcium and lipid binding domainss localized to the buds green fluorescent protein (GFP)-fusion protein localizes to the cell peripherys mRNA is targeted to the bud via the mRNA transport system involving She2ps C-terminal portion of Tcb1ps Tcb2p and Tcb3p interact
YPL166W			FUNCTION UNKNOWN	Protein of unknown functions green fluorescent protein (GFP)-fusion protein localizes to the cytoplasm in a punctate pattern
