# Supplementary material for: Characterization of the yeast ionome: a genome-wide analysis of nutrient mineral and trace element homeostasis in Saccharomyces cerevisiae
Source: Genome Biol. 2005 Aug 30;6(9):R77. doi: 10.1186/gb-2005-6-9-r77 (PMC1242212; doi:10.1186/gb-2005-6-9-r77)
Supplement: Additional data file 4 — Shown are the results of an inductively coupled plasma-atomic emission spectroscopy (ICP-AES) analysis (n = 6) of V-ATPase subunit mutants grown in yeast extract-peptone-dextrose (YPD) medium with metal supplements. Normalized accumulation is reported in parts per million (ppm) and z scores are reported for each element. Calcium values from this experiment are not reported due to a high background of this element in these particular samples. [file gb-2005-6-9-r77-S4.xls]

## Sheet: results_set_II
Mutant	Element	Normalized mutant	Normalized wild type	Standard deviation	Z_score
vma2	Co	0.012912	0.0095205	0.00353352	0.959801
vma2	Cu	0.0573123	0.0311352	0.00605263	4.32491
vma2	Fe	0.0978108	0.135739	0.034798	-1.08996
vma2	K	21.1127	18.4057	4.13389	0.654822
vma2	Mg	1.90436	2.65748	0.646509	-1.16489
vma2	Mn	0.0268271	0.00680181	0.00128936	15.5312
vma2	Na	0	0.680205	0.586702	-1.15937
vma2	Ni	0.0494099	0.106593	0.0262779	-2.17611
vma2	P	14.0855	22.3062	5.12679	-1.60347
vma2	S	5.3161	3.84296	0.844429	1.74453
vma2	Se	0.163625	0.712983	0.193046	-2.84574
vma2	Zn	0.856092	1.05655	0.204498	-0.980221
cup5	Co	0.0169916	0.0095205	0.00353352	2.11434
cup5	Cu	0.113992	0.0311352	0.00605263	13.6893
cup5	Fe	0.118835	0.135739	0.034798	-0.485786
cup5	K	23.098	18.4057	4.13389	1.13508
cup5	Mg	1.77079	2.65748	0.646509	-1.3715
cup5	Mn	0.0224876	0.00680181	0.00128936	12.1655
cup5	Na	0	0.680205	0.586702	-1.15937
cup5	Ni	0.0699452	0.106593	0.0262779	-1.39464
cup5	P	14.3473	22.3062	5.12679	-1.55241
cup5	S	6.04393	3.84296	0.844429	2.60645
cup5	Se	0.211778	0.712983	0.193046	-2.5963
cup5	Zn	0.883811	1.05655	0.204498	-0.844674
vma4	Co	0.0140789	0.0095205	0.00353352	1.29004
vma4	Cu	0.103122	0.0311352	0.00605263	11.8935
vma4	Fe	0.173023	0.135739	0.034798	1.07142
vma4	K	18.993	18.4057	4.13389	0.142077
vma4	Mg	2.60375	2.65748	0.646509	-0.0830952
vma4	Mn	0.0144563	0.00680181	0.00128936	5.93662
vma4	Na	5.94365	0.680205	0.586702	8.97124
vma4	Ni	0.0759765	0.106593	0.0262779	-1.16512
vma4	P	21.2819	22.3062	5.12679	-0.1998
vma4	S	3.79524	3.84296	0.844429	-0.0565119
vma4	Se	0.542855	0.712983	0.193046	-0.88128
vma4	Zn	1.04162	1.05655	0.204498	-0.0729744
vma5	Co	0.0197323	0.0095205	0.00353352	2.88999
vma5	Cu	0.0337808	0.0311352	0.00605263	0.4371
vma5	Fe	0.12477	0.135739	0.034798	-0.315222
vma5	K	14.8193	18.4057	4.13389	-0.86755
vma5	Mg	2.04738	2.65748	0.646509	-0.943677
vma5	Mn	0.0303791	0.00680181	0.00128936	18.286
vma5	Na	5.97443	0.680205	0.586702	9.0237
vma5	Ni	0.0133079	0.106593	0.0262779	-3.54996
vma5	P	12.5041	22.3062	5.12679	-1.91194
vma5	S	5.60659	3.84296	0.844429	2.08855
vma5	Se	0.192591	0.712983	0.193046	-2.69569
vma5	Zn	0.814875	1.05655	0.204498	-1.18177
vma6	Co	0.0142872	0.0095205	0.00353352	1.34899
vma6	Cu	0.0369397	0.0311352	0.00605263	0.958998
vma6	Fe	0.130919	0.135739	0.034798	-0.138534
vma6	K	17.7064	18.4057	4.13389	-0.169169
vma6	Mg	2.49679	2.65748	0.646509	-0.24855
vma6	Mn	0.00977302	0.00680181	0.00128936	2.30441
vma6	Na	0	0.680205	0.586702	-1.15937
vma6	Ni	0.120803	0.106593	0.0262779	0.540753
vma6	P	22.2383	22.3062	5.12679	-0.0132402
vma6	S	3.29821	3.84296	0.844429	-0.645111
vma6	Se	0.678473	0.712983	0.193046	-0.178766
vma6	Zn	0.990417	1.05655	0.204498	-0.323366
vma7	Co	0.0165089	0.0095205	0.00353352	1.97774
vma7	Cu	0.0774386	0.0311352	0.00605263	7.65013
vma7	Fe	0.0955136	0.135739	0.034798	-1.15598
vma7	K	18.0937	18.4057	4.13389	-0.0754806
vma7	Mg	1.66612	2.65748	0.646509	-1.5334
vma7	Mn	0.0274033	0.00680181	0.00128936	15.978
vma7	Na	0.963844	0.680205	0.586702	0.483447
vma7	Ni	0.052984	0.106593	0.0262779	-2.0401
vma7	P	11.578	22.3062	5.12679	-2.09257
vma7	S	4.68644	3.84296	0.844429	0.998874
vma7	Se	0.0635436	0.712983	0.193046	-3.36417
vma7	Zn	0.706427	1.05655	0.204498	-1.71209
vma8	Co	0.0198238	0.0095205	0.00353352	2.91587
vma8	Cu	0.0991581	0.0311352	0.00605263	11.2386
vma8	Fe	0.104884	0.135739	0.034798	-0.886697
vma8	K	22.3061	18.4057	4.13389	0.943513
vma8	Mg	1.96812	2.65748	0.646509	-1.06627
vma8	Mn	0.0230605	0.00680181	0.00128936	12.6098
vma8	Na	0.616595	0.680205	0.586702	-0.108419
vma8	Ni	0.0607989	0.106593	0.0262779	-1.7427
vma8	P	14.3699	22.3062	5.12679	-1.54801
vma8	S	5.49043	3.84296	0.844429	1.95099
vma8	Se	0.105965	0.712983	0.193046	-3.14442
vma8	Zn	0.846475	1.05655	0.204498	-1.02725
vma13	Co	0.0154674	0.0095205	0.00353352	1.683
vma13	Cu	0.103014	0.0311352	0.00605263	11.8756
vma13	Fe	0.0939227	0.135739	0.034798	-1.2017
vma13	K	18.8085	18.4057	4.13389	0.0974322
vma13	Mg	1.64392	2.65748	0.646509	-1.56773
vma13	Mn	0.0174306	0.00680181	0.00128936	8.24346
vma13	Na	3.37299	0.680205	0.586702	4.58969
vma13	Ni	0.0494832	0.106593	0.0262779	-2.17332
vma13	P	10.9764	22.3062	5.12679	-2.20992
vma13	S	5.04748	3.84296	0.844429	1.42643
vma13	Se	0	0.712983	0.193046	-3.69333
vma13	Zn	0.688295	1.05655	0.204498	-1.80075
tfp1	Co	0.0139061	0.0095205	0.00353352	1.24114
tfp1	Cu	0.136623	0.0311352	0.00605263	17.4285
tfp1	Fe	0.139882	0.135739	0.034798	0.11906
tfp1	K	17.6877	18.4057	4.13389	-0.173677
tfp1	Mg	1.92996	2.65748	0.646509	-1.1253
tfp1	Mn	0.0240934	0.00680181	0.00128936	13.4109
tfp1	Na	7.31638	0.680205	0.586702	11.311
tfp1	Ni	0.0518881	0.106593	0.0262779	-2.0818
tfp1	P	14.4724	22.3062	5.12679	-1.52801
tfp1	S	6.45299	3.84296	0.844429	3.09088
tfp1	Se	0.232276	0.712983	0.193046	-2.49011
tfp1	Zn	0.87361	1.05655	0.204498	-0.894557
tfp3	Co	0.0130808	0.0095205	0.00353352	1.00759
tfp3	Cu	0.0361984	0.0311352	0.00605263	0.836525
tfp3	Fe	0.133587	0.135739	0.034798	-0.0618635
tfp3	K	18.1313	18.4057	4.13389	-0.0663741
tfp3	Mg	2.58994	2.65748	0.646509	-0.10446
tfp3	Mn	0.00808418	0.00680181	0.00128936	0.994573
tfp3	Na	0.540628	0.680205	0.586702	-0.2379
tfp3	Ni	0.12168	0.106593	0.0262779	0.574098
tfp3	P	22.1544	22.3062	5.12679	-0.0296159
tfp3	S	3.60464	3.84296	0.844429	-0.282233
tfp3	Se	0.663406	0.712983	0.193046	-0.256814
tfp3	Zn	1.01981	1.05655	0.204498	-0.179656
ppa1	Co	0.0121542	0.0095205	0.00353352	0.745355
ppa1	Cu	0.0573409	0.0311352	0.00605263	4.32963
ppa1	Fe	0.076314	0.135739	0.034798	-1.70772
ppa1	K	22.1038	18.4057	4.13389	0.894591
ppa1	Mg	1.81816	2.65748	0.646509	-1.29823
ppa1	Mn	0.023756	0.00680181	0.00128936	13.1493
ppa1	Na	2.32008	0.680205	0.586702	2.79507
ppa1	Ni	0.0277569	0.106593	0.0262779	-3.00011
ppa1	P	12.9186	22.3062	5.12679	-1.83109
ppa1	S	4.64194	3.84296	0.844429	0.946179
ppa1	Se	0.168024	0.712983	0.193046	-2.82295
ppa1	Zn	0.748146	1.05655	0.204498	-1.50808
