# Supplementary material for: Characterization of the yeast ionome: a genome-wide analysis of nutrient mineral and trace element homeostasis in Saccharomyces cerevisiae
Source: Genome Biol. 2005 Aug 30;6(9):R77. doi: 10.1186/gb-2005-6-9-r77 (PMC1242212; doi:10.1186/gb-2005-6-9-r77)
Supplement: Additional data file 5 — Shown are the results of an inductively coupled plasma-atomic emission spectroscopy (ICP-AES) analysis (n = 6) of wild-type cells grown in yeast extract-peptone-dextrose (YPD) medium with or without the metal supplements. Normalized accumulation is reported in parts per million (ppm) and z scores are reported for each element. [file gb-2005-6-9-r77-S5.xls]

## Sheet: Sheet1
Element	Normalized accumulation without supplementation	Normalized accumulation with supplementation	Standard deviation (with suppl.)	Z scores
P	16.4335	12.9607	3.12945	1.10972
Ca	0.454224	0.345569	0.111166	0.977406
Co	0.0061134	0.0302984	0.00858801	-2.81613
Zn	0.532477	0.846903	0.153722	-2.04542
Ni	0.00439937	0.121092	0.0371359	-3.14232
S	4.43868	2.00362	0.520734	4.67619
Se	0.0673206	0.383939	0.359244	-0.881347
K	19.9323	8.51347	2.30692	4.94983
Na	0.128324	0.237982	0.0503263	-2.17893
Mn	0.00744473	0.00638479	0.0017299	0.612718
Mg	1.97309	1.64062	0.425886	0.780659
Cu	0.00963123	0.0482705	0.00936415	-4.1263
Fe	0.105347	0.0896394	0.0214027	0.733895
